# Supplementary material for: Comprehensive genetic profiling of sensorineural hearing loss using an integrative diagnostic approach
Source: Cell Rep Med. 2025 Jun 30;6(7):102206. doi: 10.1016/j.xcrm.2025.102206 (PMC12281402; doi:10.1016/j.xcrm.2025.102206)
Supplement: Table S2. Whole list of subjects and diagnosed genetic variants [file mmc2.xlsx]

## Sheet: Table S2
Table S2. Whole list of subjects and diagnosed genetic variants
Family No	Inclusion	SNHL phenotype	Genetic testing step					Genotypes
		Affected / Non-affected	Step1	Step2-1	Step2-2	Step3	Sanger	Gene	Mutation 1	Mutation 2	Zygosity	Novel (Mutation 1 / Mutation 2)
SNUH239	Proband	Affected	v	v				SLC26A4	c.2168A>G;p.His723Arg	c.1803G>A;p.Lys601=	comp.het	Reported / Reported
	Father	Non-Affected					v		c.2168A>G;p.His723Arg
	Mother	Non-Affected					v			c.1803G>A;p.Lys601=
SNUH328	Proband	Affected	v	v	v	v		negative
	Mother	Non-Affected				v
SNUH360	Proband	Affected	v	v				negative
SNUH361	Proband	Affected	v	v		v		negative
	Wife	Non-Affected				v
	Son	Affected				v
SNUH362	Proband	Affeced	v	v	v			OTOA	c.1765del;p.Gln589ArgfsTer55	deletion	comp.het	Reported / Reported
	Father	Non-Affected					v		c.1765del;p.Gln589ArgfsTer55
	Mother	Non-Affected			v		v			deletion
SNUH363	Proband	Affeced	v	v	v	v		negative
	Father	Non-Affected				v
	Mother	Non-Affected				v
SNUH364	Proband	Affeced	v	v				COL4A3	c.28C>T;p.Gln10Ter		het	Reported
SNUH365	Proband	Affeced	v	v	v	v		negative
	Father	Non-Affected				v
	Mother	Non-Affected				v
SNUH366	Proband	Affeced	v					SLC26A4	c.2168A>G;p.His723Arg	c.2168A>G;p.His723Arg	homo	Reported
SNUH367	Proband	Affected	v	v		v		negative
SNUH368	Proband	Affeced	v	v		v		negative
	Father	Affeced				v
	Mother	Non-Affected				v
SNUH369	Proband	Affected	v					MPZL2	c.220C>T;p.Gln74Ter	c.220C>T;p.Gln74Ter	homo	Reported
	Sibling	Affected					v		c.220C>T;p.Gln74Ter	c.220C>T;p.Gln74Ter
SNUH370	Proband	Affeced	v	v		v		negative
SNUH371	Proband	Affeced	v	v				negative
SNUH372	Proband	Affected	v	v				negative
SNUH373	Proband	Affected	v					GJB2	c.235del;p.Leu79CysfsTer3	c.235del;p.Leu79CysfsTer3	homo	Reported
SNUH374	Proband	Affected	v	v				negative
SNUH375	Proband	Affected	v					GJB2	c.235del;p.Leu79CysfsTer3	c.176_191del;p.Gly59AlafsTer18	comp.het	Reported / Reported
	Sibling	Affected					v		c.235del;p.Leu79CysfsTer3	c.176_191del;p.Gly59AlafsTer18
SNUH376	Proband	Affected	v	v	v			negative
SNUH377	Proband	Affected	v					GJB2	c.235del;p.Leu79CysfsTer3	c.427C>T;p.Arg143Trp	comp.het	Reported / Reported
SNUH378	Proband	Affected	v					SLC26A4	c.2168A>G;p.His723Arg	c.2168A>G;p.His723Arg	homo	Reported
SNUH379	Proband	Affected	v	v				negative
SNUH381	Proband	Affected	v	v				negative
SNUH383	Proband	Affected	v	v				negative
SNUH384	Proband	Affected	v	v				negative
SNUH385	Proband	Affected	v	v				negative
SNUH386	Proband	Affected	v	v				TMC1	c.1256T>C;p.Phe419Ser		het	Reported
	Father	Affected					v		c.1256T>C;p.Phe419Ser
	Mother	Non-Affected					v
SNUH387	Proband	Affected	v	v	v	v		negative
SNUH390	Proband	Affected	v	v				negative
SNUH391	Proband	Affected	v	v	v			negative
SNUH392	Proband	Affected	v	v				LMX1A	c.719A>G;p.Gln240Arg		het	Novel
	Father	Affected					v		c.719A>G;p.Gln240Arg
	Mother	Non-Affected					v
	Relative	Affected					v		c.719A>G;p.Gln240Arg
SNUH393	Proband	Affected	v	v				negative
SNUH394	Proband	Affected	v	v				negative
SNUH395	Proband	Affected	v	v				TECTA	c.494C>T;p.Thr165Ile	c.3043G>A;p.Glu1015Lys	comp.het	Novel / Novel
	Father	Non-Affected					v		c.494C>T;p.Thr165Ile
	Mother	Non-Affected					v			c.3043G>A;p.Glu1015Lys
SNUH396	Proband	Affected	v	v		v		negative
SNUH397	Proband	Affected	v	v				negative
SNUH398	Proband	Affected	v	v				negative
SNUH399	Proband	Affected	v	v				negative
SNUH400	Proband	Affected	v	v		v		negative
	Mother	Non-Affected				v
SNUH401	Proband	Affected	v	v		v		ANKRD11	16q24.2-24.3del		het (de novo)	Reported
	Father	Non-Affected				v
	Mother	Non-Affected				v
SNUH402	Proband	Affected	v	v				CDH23	c.6050-9G>A;p.?	c.7807G>A;p.Asp2603Asn	comp.het	Reported / Reported
	Father	Non-Affected					v		c.6050-9G>A;p.?
	Mother	Non-Affected					v			c.7807G>A;p.Asp2603Asn
SNUH404	Proband	Affected	v	v				TECTA	c.494C>T;p.Thr165Ile		het	Novel
	Father	Affected					v		c.494C>T;p.Thr165Ile
	Mother	Non-Affected					v
SNUH405	Proband	Affected	v	v				negative
SNUH406	Proband	Affected	v	v				negative
SNUH407	Proband	Affected	v	v				LMX1A	c.887dup;p.Gln297ThrfsTer41		het	Novel
	Mother	Affected					v		c.887dup;p.Gln297ThrfsTer41
SNUH408	Proband	Affected	v	v				negative
SNUH409	Proband	Affected	v	v	v	v		negative
	Father					v
	Mother					v
SNUH410	Proband	Affected	v	v		v		negative
	Father	Non-Affected				v
	Mother	Non-Affected				v
SNUH411	Proband	Affected	v	v	v			MT-TL1	m.3243A>G		heteroplasmy	Reported
	Mother	Affected					v		m.3243A>G
SNUH412	Proband	Affected	v	v		v		negative
SNUH413	Proband	Affected		v				USH2A	c.251G>A;p.Cys84Tyr	c.13112_13115del;p.Gln4371ArgfsTer19	comp.het	Reported / Reported
	Father	Non-Affected					v			c.13112_13115del;p.Gln4371ArgfsTer19
	Mother	Non-Affected					v		c.251G>A;p.Cys84Tyr
SNUH414	Proband	Affected	v	v	v			MT-TL1	m.3243A>G		heteroplasmy	Reported
	Mother	Affected					v		m.3243A>G
SNUH415	Proband	Affected		v		v		negative
SNUH416	Proband	Affected		v				CDH23	c.7127A>T;p.Asp2376Val	c.6050-9G>A;p.?	comp.het	Novel / Reported
	Father	Non-Affected					v		c.7127A>T;p.Asp2376Val
	Mother	Non-Affected					v			c.6050-9G>A;p.?
	Sibling	Affected					v		c.7127A>T;p.Asp2376Val	c.6050-9G>A;p.?
SNUH417	Proband	Affected	v	v				negative
SNUH418	Proband	Affected	v					SLC26A4	c.2168A>G;p.His723Arg	c.2168A>G;p.His723Arg	homo	Reported
SNUH419	Proband	Affected	v	v		v		negative
SNUH420	Proband	Affected	v	v		v		CLCNKA	c.778C>T;p.Gln260Ter	g.[16032250_16046349del]	comp.het	Reported / Novel
SNUH421	Proband	Affected	v	v				LMX1A	c.721G>A;p.Val241Met		het	Novel
	Father	Affected					v		c.721G>A;p.Val241Met
	Mother	Non-Affected					v
SNUH422	Proband	Affected	v					MPZL2	c.220C>T;p.Gln74Ter	c.220C>T;p.Gln74Ter	homo	Reported
SNUH423	Proband	Affected	v	v				negative
SNUH424	Proband	Affected	v	v	v	v		negative
	Father	Non-Affected				v
	Mother	Non-Affected				v
SNUH425	Proband	Affected	v	v				OTOA	c.1765del;p.Gln589ArgfsTer55	c.1697A>G;p.Gln566Arg	comp.het	Reported / Novel
	Father	Non-Affected					v		c.1765del;p.Gln589ArgfsTer55
	Mother	Non-Affected					v			c.1697A>G;p.Gln566Arg
SNUH426	Proband	Affected	v	v				negative
SNUH428	Proband	Affected	v	v	v	v		negative
	Father	Non-Affected				v
	Mother	Affected				v
	Relative	Non-Affected				v
SNUH429	Proband	Affected	v	v				MPZL2	c.220C>T;p.Gln74Ter	c.463del;p.Ala155LeufsTer10	comp.het	Reported / Reported
SNUH430	Proband	Affected	v	v				MYO7A	c.2557C>T;p.Arg853Cys		het (de novo)	Reported
	Father	Non-Affected					v
	Mother	Non-Affected					v
SNUH432	Proband	Affected	v	v				OTOG	c.330C>G;p.Tyr110Ter	c.330C>G;p.Tyr110Ter	homo	Reported
SNUH433	Proband	Affected	v	v		v		negative
SNUH434	Proband	Affected	v	v	v	v		OTOA	deletion	deletion	homo	Reported
	Father	Non-Affected				v			deletion
	Mother	Non-Affected				v				deletion
SNUH436	Proband	Affected	v	v				CDH23	c.719C>T;p.Pro240Leu	c.719C>T;p.Pro240Leu	homo	Reported
SNUH437	Proband	Affected	v	v				negative
SNUH438	Proband	Affected		v				ACTG1	c.283C>T;p.Arg95Cys		het (de novo)	Reported
	Father	Non-Affected					v
	Mother	Non-Affected					v
SNUH439	Proband	Affected	v	v		v		negative
	Father	Non-Affected				v
	Mother	Non-Affected				v
SNUH440	Proband	Affected	v	v				negative
SNUH441	Proband	Affected	v	v				MYO6	c.3368dup;p.Asn1123LysfsTer3		het	Novel
	Sibling	Affected					v		c.3368dup;p.Asn1123LysfsTer3
SNUH442	Proband	Affected	v	v	v			SLC26A4	c.919-2A>G;p.?	deletion	comp.het	Reported / Novel
	Father	Non-Affected			v		v			deletion
	Mother	Non-Affected					v		c.919-2A>G;p.?
SNUH443	Proband	Affected	v	v				CDH23	c.719C>T;p.Pro240Leu	c.4762C>T;p.Arg1588Trp	comp.het	Reported / Reported
	Father	Non-Affected					v		c.719C>T;p.Pro240Leu
	Mother	Non-Affected					v			c.4762C>T;p.Arg1588Trp
SNUH444	Proband	Affected	v	v		v		negative
	Mother	Non-Affected				v
SNUH445	Proband	Affected		v		v		RBM10	c.1070_1088del;p.Ala357GlyfsTer122		hemi	Novel
	Father	Non-Affected				v
	Mother	Non-Affected				v			c.1070_1088del;p.Ala357GlyfsTer122
SNUH446	Proband	Affected	v					GJB2	c.109G>A;p.Val37Ile	c.416G>A;p.Ser139Asn	comp.het	Reported / Reported
	Father	Non-Affected					v		c.109G>A;p.Val37Ile
	Mother	Non-Affected					v			c.416G>A;p.Ser139Asn
SNUH447	Proband	Affected	v	v				negative
SNUH448	Proband	Affected	v	v		v		negative
SNUH449	Proband	Affected	v					MPZL2	c.220C>T;p.Gln74Ter	c.220C>T;p.Gln74Ter	homo	Reported
SNUH452	Proband	Affected	v	v				SIX1	c.21del;p.Phe7LeufsTer82		het	Novel
	Son	Affected					v		c.21del;p.Phe7LeufsTer82
SNUH453	Proband	Affected	v	v	v			MT-TL1	m.3243A>G		heteroplasmy	Reported
	Mother	Affected					v		m.3243A>G
SNUH454	Proband	Affected	v					GJB2	c.235del;p.Leu79CysfsTer3	c.257C>G;p.Thr86Arg	comp.het	Reported / Reported
	Father	Non-Affected					v		c.235del;p.Leu79CysfsTer3
	Mother	Non-Affected					v			c.257C>G;p.Thr86Arg
SNUH456	Proband	Affected	v	v				negative
SNUH457	Proband	Affected	v	v				negative
SNUH458	Proband	Affected	v	v				LOXHD1	c.4600_4601del;p.Ser1534GlnfsTer16	c.3166G>A;p.Glu1056Lys	comp.het	Novel / Reported
	Father	Non-Affected					v			c.3166G>A;p.Glu1056Lys
	Mother	Non-Affected					v		c.4600_4601del;p.Ser1534GlnfsTer16
SNUH459	Proband	Affected	v	v				MYO15A	c.2419C>T;p.Gln807Ter	c.4228C>T;p.His1410Tyr	comp.het	Reported / Reported
	Father	Non-Affected					v			c.4228C>T;p.His1410Tyr
	Mother	Non-Affected					v		c.2419C>T;p.Gln807Ter
SNUH461	Proband	Affected	v	v		v		negative
SNUH462	Proband	Affected	v	v		v		negative
	Father	Non-Affected				v
	Mother	Non-Affected				v
SNUH463	Proband	Affected		v				COL11A1	c.4356+5G>A;p.?		het (de novo)	Novel
	Father	Non-Affected					v
	Mother	Non-Affected					v
SNUH464	Proband	Affected	v					SLC26A4	c.1229C>T;p.Thr410Met	c.2027T>A;p.Leu676Gln	comp.het	Reported / Reported
SNUH465	Proband	Affected	v	v				negative
SNUH466	Proband	Affected	v	v				negative
SNUH467	Proband	Affected	v	v				negative
SNUH470	Proband	Affected	v					GJB2	c.176_191del;p.Gly59AlafsTer18	c.176_191del;p.Gly59AlafsTer18	homo	Reported
SNUH471	Proband	Affected	v	v	v			MT-TL1	m.3243A>G		heteroplasmy	Reported
	Mother	Affected					v		m.3243A>G
SNUH472	Proband	Affected	v					GJB2	c.257C>G;p.Thr86Arg	c.235del;p.Leu79CysfsTer3	comp.het	Reported / Reported
	Father	Non-Affected					v		c.257C>G;p.Thr86Arg
	Mother	Non-Affected					v			c.235del;p.Leu79CysfsTer3
SNUH474	Proband	Affected	v	v		v		negative
SNUH475	Proband	Affected	v	v				negative
SNUH477	Proband	Affected		v				SOX10	c.506C>T;p.Pro169Leu		het	Novel
	Mother	Affected					v		c.506C>T;p.Pro169Leu
SNUH478	Proband	Affected	v	v				USH2A	c.8559-2A>G;p.?	c.11156G>A;p.Arg3719His	comp.het	Reported / Reported
SNUH479	Proband	Affected		v				USH2A	c.14836_14837delGTinsTG;p.Val4946Trp	c.13964T>C;p.Leu4655Pro	comp.het	Novel / Novel
	Father	Non-Affected					v		c.14836_14837delGTinsTG;p.Val4946Trp
	Mother	Non-Affected					v			c.13964T>C;p.Leu4655Pro
SNUH481	Proband	Affected	v	v	v	v		CLCNKA	c.778C>T;p.Gln260Ter	g.[16032250_16046349del]	comp.het	Reported / Novel
	Father	Non-Affected				v				g.[16032250_16046349del]
	Mother	Non-Affected				v			c.778C>T;p.Gln260Ter
SNUH482	Proband	Affected	v	v	v			STRC	c.583C>T;p.Gln195Ter	deletion	comp.het	Reported / Reported
SNUH483	Proband	Affected	v	v				MYO15A	c.10263C>G;p.Ile3421Met	c.1651G>A;p.Ala551Thr	comp.het	Reported / Reported
	Father	Non-Affected					v		c.10263C>G;p.Ile3421Met
	Mother	Non-Affected					v			c.1651G>A;p.Ala551Thr
SNUH484	Proband	Affected	v					SLC26A4	c.2168A>G;p.His723Arg	c.2168A>G;p.His723Arg	homo	Reported
SNUH485	Proband	Affected	v	v	v	v		USH2A	c.10712C>T;p.Thr3571Met	c.7120+1475A>G;p.?	comp.het	Reported / Novel
	Father	Non-Affected					v			c.7120+1475A>G;p.?
	Mother	Non-Affected					v		c.10712C>T;p.Thr3571Met
	Sibling	Affected					v		c.10712C>T;p.Thr3571Met	c.7120+1475A>G;p.?
SNUH486	Proband	Affected	v	v				WFS1	c.1544_1545insA;p.Phe515LeufsTer28		het (de novo)	Reported
	Father	Non-Affected					v
	Mother	Non-Affected					v
SNUH487	Proband	Affected	v	v				GSDME	c.991-15_991-13del;p.?		het	Reported
	Sibling	Affected					v		c.991-15_991-13del;p.?
SNUH489	Proband	Affected	v					GJB2	c.109G>A;p.Val37Ile	c.427C>T;p.Arg143Trp	comp.het	Reported / Reported
SNUH490	Proband	Affected	v	v				USH2A	c.2802T>G;p.Cys934Trp	c.4858C>T;p.Gln1620Ter	comp.het	Reported / Reported
	Father	Non-Affected					v		c.2802T>G;p.Cys934Trp
	Mother	Non-Affected					v			c.4858C>T;p.Gln1620Ter
SNUH491	Proband	Affected	v	v	v			STRC	deletion	deletion	homo	Reported
SNUH492	Proband	Affected	v	v		v		negative
	Father	Non-Affected				v
	Mother	Non-Affected				v
SNUH493	Proband	Affected	v	v				MT-RNR1	m.1555A>G		heteroplasmy	Reported
SNUH494	Proband	Affected	v	v				negative
SNUH495	Proband	Affected	v	v				COL11A1	c.4516G>A;p.Ala1506Thr		het (de novo)	Novel
	Father	Non-Affected					v
	Mother	Non-Affected					v
SNUH496	Proband	Affected	v					SLC26A4	c.2168A>G;p.His723Arg	c.2168A>G;p.His723Arg	homo	Reported
SNUH497	Proband	Affected	v	v				KCNQ4	c.1168C>T;p.Arg390Cys		het	Novel
	Father	Affected					v		c.1168C>T;p.Arg390Cys
SNUH498	Proband	Affected	v					GJB2	c.235del;p.Leu79CysfsTer3	c.235del;p.Leu79CysfsTer3	homo	Reported
SNUH499	Proband	Affected	v	v				negative
SNUH500	Proband	Affected	v	v				negative
SNUH501	Proband	Affected	v	v				TMPRSS3	c.743C>T;p.Thr248Met	c.743C>T;p.Thr248Met	homo	Reported
	Father	Non-Affected					v		c.743C>T;p.Thr248Met
	Mother	Non-Affected					v			c.743C>T;p.Thr248Met
SNUH502	Proband	Affected	v	v	v			STRC	c.583C>T;p.Gln195Ter	deletion	comp.het	Reported / Reported
SNUH503	Proband	Affected	v	v		v		USH2A	c.14835del;p.Val4946TrpfsTer4	c.14134-3169A>G;p.?	comp.het	Reported / Reported
	Father	Non-Affected				v			c.14835del;p.Val4946TrpfsTer4
	Mother	Non-Affected				v				c.14134-3169A>G;p.?
SNUH504	Proband	Affected	v	v	v			OTOA	c.1852A>T;p.Met618Leu	deletion	comp.het	Novel / Reported
	Father	Non-Affected			v		v			deletion
	Mother	Non-Affected					v		c.1852A>T;p.Met618Leu
SNUH505	Proband	Affected	v	v		v		negative
	Father	Non-Affected				v
	Mother	Affected				v
	Relative	Affected				v
SNUH506	Proband	Affected	v	v				negative
SNUH508	Proband	Affected	v	v				negative
SNUH509	Proband	Affected		v				CDH23	c.871G>A;p.Gly291Arg	c.287A>T;p.Glu96Val	comp.het	Reported / Reported
	Father	Non-Affected					v			c.287A>T;p.Glu96Val
	Mother	Non-Affected					v		c.871G>A;p.Gly291Arg
SNUH510	Proband	Affected		v				COL11A1	c.2754+5G>A;p.?		het	Reported
SNUH512	Proband	Affected	v	v				LMX1A	c.331del;p.Gln111ArgfsTer7		het	Reported
	Mother	Affectd					v		c.331del;p.Gln111ArgfsTer7
SNUH513	Proband	Affected	v	v	v	v		USH2A	c.4628-26037A>G;p.?	deletion	comp.het	Novel / Reported
	Father	Non-Affected					v
	Mother	Non-Affected					v			deletion
SNUH514	Proband	Affected	v	v				CDH23	c.5747G>A;p.Arg1916His	c.719C>T;p.Pro240Leu	comp.het	Reported / Reported
	Father	Non-Affected					v			c.719C>T;p.Pro240Leu
	Mother	Non-Affected					v		c.5747G>A;p.Arg1916His
SNUH515	Proband	Affected	v	v		v		negative
SNUH516	Proband	Affected	v					MPZL2	c.220C>T;p.Gln74Ter	c.220C>T;p.Gln74Ter	homo	Reported
SNUH517	Proband	Affected	v					GJB2	c.235del;p.Leu79CysfsTer3	c.235del;p.Leu79CysfsTer3	homo	Reported
SNUH518	Proband	Affected	v	v				DSPP	c.51+5G>A;p.?		het	Novel
	Sibling	Affected					v		c.51+5G>A;p.?
	Sibling	Affected					v		c.51+5G>A;p.?
SNUH519	Proband	Affected	v	v				negative
SNUH520	Proband	Affected	v	v				negative
SNUH521	Proband	Affected	v					GJB2	c.109G>A;p.Val37Ile	c.427C>T;p.Arg143Trp	comp.het	Reported / Reported
SNUH522	Proband	Affected	v	v		v		negative
	Father	Non-Affected				v
	Mother	Non-Affected				v
SNUH523	Proband	Affected	v	v		v		negative
	Father	Non-Affected				v
	Mother	Non-Affected				v
SNUH524	Proband	Affected	v					SLC26A4	c.2168A>G;p.His723Arg	c.2168A>G;p.His723Arg	homo	Reported
SNUH525	Proband	Affected	v	v				USH2A	c.12708T>A;p.Cys4236Ter	c.12708T>A;p.Cys4236Ter	homo	Reported
SNUH526	Proband	Affected	v					GJB2	c.109G>A;p.Val37Ile	c.427C>T;p.Arg143Trp	comp.het	Reported / Reported
SNUH527	Proband	Affected		v				EYA1	c.1319G>A;p.Arg440Gln		het (de novo)	Reported
	Father	Non-Affected					v
	Mother	Non-Affected					v
SNUH529	Proband	Affected	v	v				SIX1	c.501G>C;p.Gln167His		het	Reported
	Mother	Affected					v		c.501G>C;p.Gln167His
SNUH531	Proband	Affected	v					GJB2	c.235del;p.Leu79CysfsTer3	c.235del;p.Leu79CysfsTer3	homo	Reported
SNUH532	Proband	Affected	v	v				negative
SNUH533	Proband	Affected	v	v				negative
SNUH534	Proband	Affected	v	v	v			STRC	c.583C>T;p.Gln195Ter	deletion	comp.het	Reported / Reported
SNUH535	Proband	Affected	v	v		v		negative
	Father	Non-Affected				v
	Mother	Non-Affected				v
SNUH536	Proband	Affected		v	v	v		EYA1	EYA1 inversion c reciprocal deletion		het	Novel
	Father	Non-Affected				v
	Mother	Affected				v			EYA1 inversion c reciprocal deletion
	Sibling	Affected				v			EYA1 inversion c reciprocal deletion
	Sibling	Affected				v			EYA1 inversion c reciprocal deletion
SNUH537	Proband	Affected	v	v				EYA4	c.1468G>T;p.Glu490Ter		het	Novel
	Father	Affected					v		c.1468G>T;p.Glu490Ter
	Mother	Non-Affected					v
	Relative	Affected					v		c.1468G>T;p.Glu490Ter
SNUH538	Proband	Affected	v	v				CDH23	c.1934A>G;p.Asp645Gly	c.4762C>T;p.Arg1588Trp	comp.het	Reported / Reported
	Father	Non-Affected					v			c.4762C>T;p.Arg1588Trp
	Mother	Non-Affected					v		c.1934A>G;p.Asp645Gly
SNUH539	Proband	Affected	v	v				TMPRSS3	c.1159G>A;p.Ala387Thr	c.916G>A;p.Ala306Thr	comp.het	Novel / Reported
	Father	Non-Affected					v		c.1159G>A;p.Ala387Thr
	Mother	Non-Affected					v			c.916G>A;p.Ala306Thr
SNUH540	Proband	Affected	v	v				negative
SNUH541	Proband	Affected	v	v		v		negative
SNUH543	Proband	Affected	v	v				negative
SNUH544	Proband	Affected	v	v		v		negative
	Father	Non-Affected				v
	Mother	Non-Affected				v
	Sibling	Non-Affected				v
	Sibling	Non-Affected				v
SNUH545	Proband	Affected	v	v	v			STRC	deletion	deletion	homo	Reported
SNUH546	Proband	Affected	v	v				STRC	c.4778C>T;p.Ala1593Val	c.4057C>T;p.Gln1353Ter	comp.het	Novel / Reported
	Father	Non-Affected					v		c.4778C>T;p.Ala1593Val
	Mother	Non-Affected					v			c.4057C>T;p.Gln1353Ter
	Sibling	Affected					v		c.4778C>T;p.Ala1593Val	c.4057C>T;p.Gln1353Ter
SNUH547	Proband	Affected	v	v	v	v		SSBP1	c.272G>A;p.Arg91Gln		het (de novo)	Novel
	Father	Non-Affected				v
	Mother	Non-Affected				v
SNUH550	Proband	Affected	v	v				WFS1	c.2051C>T;p.Ala684Val		het (de novo)	Reported
	Father	Non-Affected					v
	Mother	Non-Affected					v
SNUH551	Proband	Affected	v	v		v		negative
	Father					v
	Mother					v
SNUH552	Proband	Affected	v	v	v	v		negative
SNUH554	Proband	Affected	v	v				OTOGL	c.2860C>T;p.Arg954Ter	c.6162_6163del;p.Ala2055ArgfsTer21	comp.het	Reported / Novel
	Father	Non-Affected					v		c.2860C>T;p.Arg954Ter
	Mother	Non-Affected					v			c.6162_6163del;p.Ala2055ArgfsTer21
SNUH555	Proband	Affected	v	v		v		negative
	Wife	Non-Affected				v
	Daughter	Affected				v
SNUH556	Proband	Affected	v	v		v		negative
	Father	Non-Affected				v
	Mother	Non-Affected				v
SNUH557	Proband	Affected		v		v		negative
	Father	Non-Affected				v
	Mother	Non-Affected				v
SNUH558	Proband	Affected	v					GJB2	c.109G>A;p.Val37Ile	c.109G>A;p.Val37Ile	homo	Reported
SNUH562	Proband	Affected	v	v				CDH23	c.719C>T;p.Pro240Leu	c.7418T>C;p.Leu2473Pro	comp.het	Reported / Novel
	Father	Non-Affected					v		c.719C>T;p.Pro240Leu
	Mother	Non-Affected					v			c.7418T>C;p.Leu2473Pro
SNUH563	Proband	Affected	v	v				SLC26A4	c.919-2A>G;p.?	c.1229C>T;p.Thr410Met	comp.het	Reported / Reported
SNUH565	Proband	Affected	v	v				POU3F4	c.958G>T;p.Glu320Ter		hemi	Novel
	Father	Non-Affected					v
	Mother	Non-Affected					v		c.958G>T;p.Glu320Ter
	Sibling	Affected					v		c.958G>T;p.Glu320Ter
SNUH566	Proband	Affected	v	v				ELMOD3	c.640G>A;p.Gly214Ser		het	Novel
	Sister	Non-Affected					v
	Daughter	Affected					v		c.640G>A;p.Gly214Ser
	Son	Non-Affected					v
SNUH567	Proband	Affected	v	v				negative
SNUH569	Proband	Affected	v	v	v			negative
SNUH570	Proband	Affected	v	v	v			negative
SNUH571	Proband	Affected	v	v		v		negative
SNUH572	Proband	Affected	v	v		v		negative
	Father	Non-Affected				v
SNUH573	Proband	Affected		v				NLRP3	c.1223T>C;p.Met408Thr		het (de novo)	Reported
	Father	Non-Affected					v
	Mother	Non-Affected					v
SNUH574	Proband	Affected	v	v				MYO7A	c.2558G>A;p.Arg853His		het	Reported
SNUH577	Proband	Affected	v	v				negative
SNUH578	Proband	Affected	v	v		v		negative
SNUH579	Proband	Affected	v	v		v		negative
SNUH580	Proband	Affected	v	v				negative
SNUH581	Proband	Affected	v	v				MYO15A	c.1185dup;p.Glu396ArgfsTer36	c.10250_10252del;p.Ser3417del	comp.het	Reported / Reported
	Father	Non-Affected					v		c.1185dup;p.Glu396ArgfsTer36
	Mother	Non-Affected					v			c.10250_10252del;p.Ser3417del
SNUH582	Proband	Affected	v	v				negative
SNUH583	Proband	Affected	v	v				OTOGL	c.6162_6163del;p.Ala2055ArgfsTer21	c.6162_6163del;p.Ala2055ArgfsTer21	homo	Novel
	Father	Non-Affected					v		c.6162_6163del;p.Ala2055ArgfsTer21
	Mother	Non-Affected					v			c.6162_6163del;p.Ala2055ArgfsTer21
SNUH584	Proband	Affected	v					SLC26A4	c.2168A>G;p.His723Arg	c.919-2A>G;p.?	comp.het	Reported / Reported
SNUH585	Proband	Affected	v	v				negative
SNUH586	Proband	Affected		v				MITF	c.970_972del;p.Arg324del		het (de novo)	Novel
	Father	Non-Affected					v
	Mother	Non-Affected					v
SNUH587	Proband	Affected		v				EYA1	c.1623_1626dup;p.Gln543AsnfsTer90		het (de novo)	Novel
	Father	Non-Affected					v
	Mother	Non-Affected					v
SNUH588	Proband	Affected	v	v				ILDR1	c.206C>A;p.Pro69His	c.206C>A;p.Pro69His	homo	Reported
SNUH589	Proband	Affected	v	v	v	v		negative
	Father	Non-Affected				v
SNUH590	Proband	Affected	v	v	v			negative
SNUH591	Proband	Affected	v	v	v			STRC	c.4816dupC;p.Leu1606ProfsTer25	deletion	comp.het	Novel / Reported
	Father	Non-Affected			v		v			deletion
	Mother	Non-Affected					v		c.4816dupC;p.Leu1606ProfsTer25
SNUH592	Proband	Affected	v	v				WFS1	c.2051C>T;p.Ala684Val		het (de novo)	Reported
	Father	Non-Affected					v
	Mother	Non-Affected					v
SNUH593	Proband	Affected	v	v	v	v		negative
	Father	Non-Affected				v
	Mother	Non-Affected				v
SNUH594	Proband	Affected	v	v	v			negative
SNUH595	Proband	Affected	v					GJB2	c.109G>A;p.Val37Ile	c.176_191del;p.Gly59AlafsTer18	comp.het	Reported / Reported
SNUH596	Proband	Affected	v					SLC26A4	c.2168A>G;p.His723Arg	c.2168A>G;p.His723Arg	homo	Reported
SNUH597	Proband	Affected	v	v				KCNQ4	c.961G>A;p.Gly321Ser		het	Reported
	Father	Affected					v		c.961G>A;p.Gly321Ser
	Mother	Non-Affected					v
SNUH598	Proband	Affected	v	v	v			STRC	c.4882T>A;p.Cys1628Ser	deletion	comp.het	Novel / Reported
	Father	Non-Affected					v		c.4882T>A;p.Cys1628Ser
	Mother	Non-Affected			v		v			deletion
SNUH599	Proband	Affected	v	v	v			negative
SNUH600	Proband	Affected	v	v		v		negative
SNUH601	Proband	Affected	v					GJB2	c.299del;p.His100LeufsTer12	c.257C>G;p.Thr86Arg	comp.het	Novel / Reported
SNUH602	Proband	Affected		v				PDE6B	c.1669C>T;p.His557Tyr	c.1669C>T;p.His557Tyr	homo	Reported
SNUH603	Proband	Affected	v	v				negative
SNUH604	Proband	Affected	v					GJB2	c.299_300del;p.His100ArgfsTer4	c.235del;p.Leu79CysfsTer3	comp.het	Reported / Reported
								COCH	c.113G>A;p.Gly38Asp		het	Reported
	Father	Affected					v	GJB2	c.299_300del;p.His100ArgfsTer4
								COCH	c.113G>A;p.Gly38Asp
	Mother	Non-Affected					v	GJB2		c.235del;p.Leu79CysfsTer3
SNUH605	Proband	Affected	v	v	v			STRC	c.4057C>T;p.Gln1353Ter	deletion	comp.het	Reported / Reported
SNUH606	Proband	Affected	v	v				OTOA	c.1765del;p.Gln589ArgfsTer55	c.1633_1634del;p.Leu545ValfsTer4	comp.het	Reported / Reported
SNUH607	Proband	Affected	v	v	v			MT-TL1	m.3243A>G		heteroplasmy	Reported
	Mother	Affected					v		m.3243A>G
SNUH608	Proband	Affected		v				USH2A	c.13112_13115del;p.Gln4371ArgfsTer19	c.2802T>G;p.Cys934Trp	comp.het	Reported / Reported
	Father	Non-Affected					v			c.2802T>G;p.Cys934Trp
	Mother	Non-Affected					v		c.13112_13115del;p.Gln4371ArgfsTer19
SNUH610	Proband	Affected	v	v		v		negative
SNUH611	Proband	Affected	v	v		v		negative
SNUH612	Proband	Affected	v	v		v		negative
SNUH613	Proband	Affected	v	v				SIX1	c.397_399del;p.Glu133del		het (de novo)	Reported
	Father	Non-Affected					v
	Mother	Non-Affected					v
SNUH614	Proband	Affected	v	v				TECTA	c.5597C>T;p.Thr1866Met		het	Novel
	Father	Affected					v		c.5597C>T;p.Thr1866Met
SNUH615	Proband	Affected	v	v				POU4F3	c.556G>T;p.Glu186Ter		het	Novel
	Sibling	Affected					v		c.556G>T;p.Glu186Ter
SNUH616	Proband	Affected	v					GJB2	c.235del;p.Leu79CysfsTer3	c.176_191del;p.Gly59AlafsTer18	comp.het	Reported / Reported
SNUH617	Proband	Affected	v	v		v		negative
SNUH618	Proband	Affected	v	v				negative
SNUH619	Proband	Affected	v	v	v			STRC	deletion	deletion	homo	Reported
SNUH620	Proband	Affected	v	v	v			negative
SNUH621	Proband	Affected	v	v		v		negative
SNUH623	Proband	Affected	v	v		v		negative
SNUH624	Proband	Affected	v	v				COL4A3	c.280G>A;p.Gly94Arg		het	Novel
	Father	Non-Affected					v
	Mother	Affected					v		c.280G>A;p.Gly94Arg
SNUH625	Proband	Affected	v	v				negative
SNUH626	Proband	Affected	v	v	v	v		negative
SNUH627	Proband	Affected	v	v		v		negative
SNUH628	Proband	Affected		v				CRB1	c.1817G>A;p.Cys606Tyr	c.3452G>C;p.Gly1151Ala	comp.het	Novel / Novel
	Father	Non-Affected					v		c.1817G>A;p.Cys606Tyr
	Mother	Non-Affected					v			c.3452G>C;p.Gly1151Ala
SNUH629	Proband	Affected	v	v				TECTA	c.3320A>G;p.His1107Arg	c.4486C>T;p.Arg1496Cys	comp.het	Novel / Novel
	Father	Non-Affected					v			c.4486C>T;p.Arg1496Cys
	Mother	Non-Affected					v		c.3320A>G;p.His1107Arg
SNUH631	Proband	Affected		v				MITF	c.926T>C;p.Ile309Thr		het	Novel
	Mother	Non-Affected					v
	Sibling	Affected					v		c.926T>C;p.Ile309Thr
	Sibling	Affected					v		c.926T>C;p.Ile309Thr
SNUH632	Proband	Affected	v					GJB2	c.235del;p.Leu79CysfsTer3	c.235del;p.Leu79CysfsTer3	homo	Reported
SNUH634	Proband	Affected	v	v				CDH23	c.3481C>T;p.Arg1161Ter	c.5747G>A;p.Arg1916His	comp.het	Reported / Reported
	Father	Non-Affected					v			c.5747G>A;p.Arg1916His
	Mother	Non-Affected					v		c.3481C>T;p.Arg1161Ter
SNUH635	Proband	Affected	v	v				ESRRB	c.397+2T>G;p.?	c.1144C>T;p.Arg382Cys	comp.het	Novel / Reported
	Father	Non-Affected					v		c.397+2T>G;p.?
	Mother	Non-Affected					v			c.1144C>T;p.Arg382Cys
SNUH636	Proband	Affected		v				WFS1	c.737A>G;p.Asp246Gly	c.1097_1107dup;p.Ala370ArgfsTer76	comp.het	Novel / Novel
	Father	Non-Affected					v			c.1097_1107dup;p.Ala370ArgfsTer76
	Mother	Non-Affected					v		c.737A>G;p.Asp246Gly
SNUH638	Proband	Affected	v					GJB2	c.235del;p.Leu79CysfsTer3	c.109G>A;p.Val37Ile	comp.het	Reported / Reported
SNUH640	Proband	Affected	v	v		v		negative
SNUH641	Proband	Affected	v	v				ACTG1	c.1003C>T;p.Arg335Cys		het (de novo)	Reported
	Father	Non-Affected					v
	Mother	Non-Affected					v
SNUH642	Proband	Affected	v			v		SLC12A2	c.1132G>A;p.Val378Ile		het	Novel
	Father	Affected					v		c.1132G>A;p.Val378Ile
SNUH643	Proband	Affected	v					SLC26A4	c.2168A>G;p.His723Arg	c.2168A>G;p.His723Arg	homo	Reported
SNUH644	Proband	Affected	v	v		v		negative
	Father	Affected				v
	Mother	Non-Affected				v
SNUH645	Proband	Affected	v	v	v			STRC	deletion	deletion	homo	Reported
SNUH646	Proband	Affected	v					MPZL2	c.220C>T;p.Gln74Ter	c.220C>T;p.Gln74Ter	homo	Reported
SNUH647	Proband	Affected	v	v		v		negative
SNUH648	Proband	Affected	v	v		v		negative
SNUH649	Proband	Affected		v				COL4A5	c.2501G>A;p.Gly834Asp		hemi (de novo)	Novel
	Father	Non-Affected					v
	Mother	Non-Affected					v
SNUH650	Proband	Affected	v	v	v	v		negative
SNUH651	Proband	Affected	v	v	v	v		MYO6	c.2751dup;p.Gln918ThrfsTer24		het	Reported
	Mother	Affected					v		c.2751dup;p.Gln918ThrfsTer24
SNUH652	Proband	Affected	v	v				negative
SNUH653	Proband	Affected	v					MPZL2	c.220C>T;p.Gln74Ter	c.220C>T;p.Gln74Ter	homo	Reported
SNUH654	Proband	Affected	v	v		v		negative
	Father	Non-Affected				v
	Mother	Non-Affected				v
SNUH655	Proband	Affected	v	v		v		negative
SNUH656	Proband	Affected	v	v				OTOA	c.463G>A;p.Val155Met	c.1598dup;p.Leu534ProfsTer4	comp.het	Novel / Novel
	Father	Non-Affected					v			c.1598dup;p.Leu534ProfsTer4
	Mother	Non-Affected					v		c.463G>A;p.Val155Met
SNUH657	Proband	Affected	v	v		v		negative
	Father	Non-Affected				v
	Mother	Non-Affected				v
	Sibling	Affected				v
SNUH659	Proband	Affected	v	v		v		KIT	c.2831C>T;p.Pro944Leu		het (de novo)	Novel
	Father	Non-Affected				v
	Mother	Non-Affected				v
SNUH663	Proband	Affected	v	v				TJP2	c.217G>A;p.Gly73Arg		het	Novel
	Daughter	Affected					v		c.217G>A;p.Gly73Arg
	Sibling	Affected					v		c.217G>A;p.Gly73Arg
SNUH664	Proband	Affected		v				USH2A	c.11156G>A;p.Arg3719His	c.14489C>A;p.Ser4830Ter	comp.het	Reported / Novel
	Sibling	Non-Affected					v
	Sibling	Affected					v		c.11156G>A;p.Arg3719His	c.14489C>A;p.Ser4830Ter
	Sibling	Affected					v		c.11156G>A;p.Arg3719His	c.14489C>A;p.Ser4830Ter
SNUH665	Proband	Affected	v	v	v			STRC	deletion	deletion	homo	Reported
SNUH666	Proband	Affected	v	v				POU3F4	c.632C>T;p.Thr211Met		hemi	Novel
	Father	Non-Affected					v
	Mother	Non-Affected					v		c.632C>T;p.Thr211Met
SNUH667	Proband	Affected	v	v		v		negative
SNUH669	Proband	Affected	v	v		v		WFS1	c.2146G>A;p.Ala716Thr		het	Reported
	Father	Affected					v		c.2146G>A;p.Ala716Thr
SNUH670	Proband	Affected	v	v				CDH23	c.8828C>T;p.Thr2943Met	c.719C>T;p.Pro240Leu	comp.het	Reported / Reported
	Father	Non-Affected					v		c.8828C>T;p.Thr2943Met
	Mother	Non-Affected					v			c.719C>T;p.Pro240Leu
SNUH673	Proband	Affected	v	v		v		negative
SNUH674	Proband	Affected	v					GJB2	c.299_300del;p.His100ArgfsTer4	c.257C>G;p.Thr86Arg	comp.het	Reported / Reported
	Father	Non-Affected					v		c.299_300del;p.His100ArgfsTer4
	Mother	Non-Affected					v			c.257C>G;p.Thr86Arg
SNUH675	Proband	Affected	v	v	v			PLS1	c.902A>G;p.Tyr301Cys		het (de novo)	Novel
	Father	Non-Affected					v
	Mother	Non-Affected					v
SNUH676	Proband	Affected	v	v				TMC1	c.1444T>C;p.Trp482Arg		het	Reported
	Mother	Affected					v		c.1444T>C;p.Trp482Arg
	Relative	Affected					v		c.1444T>C;p.Trp482Arg
SNUH677	Proband	Affected	v	v				USH2A	c.8559-2A>G;p.?	c.10593del;p.Ile3532PhefsTer18	comp.het	Reported / Novel
	Father	Non-Affected					v		c.8559-2A>G;p.?
	Mother	Non-Affected					v			c.10593del;p.Ile3532PhefsTer18
SNUH678	Proband	Affected		v				COL1A1	c.432dup;p.Gly145ArgfsTer24		het	Reported
SNUH679	Proband	Affected	v	v	v	v		negative
SNUH680	Proband	Affected		v	v	v		ADPRS	c.212-2A>G;p.?	c.452dup;p.Asn151LysfsTer15	comp.het	Novel / Novel
	Father	Non-Affected				v				c.452dup;p.Asn151LysfsTer15
	Mother	Non-Affected				v			c.212-2A>G;p.?
SNUH681	Proband	Affected	v	v	v			negative
SNUH682	Proband	Affected	v	v				MYO15A	c.1185dup;p.Glu396ArgfsTer36	c.10250_10252del;p.Ser3417del	comp.het	Reported / Reported
	Father	Non-Affected					v		c.1185dup;p.Glu396ArgfsTer36
	Mother	Non-Affected					v			c.10250_10252del;p.Ser3417del
SNUH683	Proband	Affected	v	v				COL4A3	c.4009G>A;p.Gly1337Arg	c.4793T>G;p.Leu1598Arg	comp.het	Novel / Reported
	Father	Non-Affected					v			c.4793T>G;p.Leu1598Arg
	Mother	Non-Affected					v		c.4009G>A;p.Gly1337Arg
SNUH684	Proband	Affected		v				COL1A1	c.268G>T;p.Glu90Ter		het	Reported
SNUH685	Proband	Affected	v	v		v		negative
SNUH686	Proband	Affected	v	v	v	v		negative
SNUH688	Proband	Affected	v	v		v		negative
SNUH689	Proband	Affected	v	v				ADGRV1	c.7406G>A;p.Trp2469Ter	c.7406G>A;p.Trp2469Ter	homo	Novel
	Father	Non-Affected					v		c.7406G>A;p.Trp2469Ter
	Mother	Non-Affected					v			c.7406G>A;p.Trp2469Ter
SNUH690	Proband	Affected	v	v		v		negative
SNUH691	Proband	Affected	v	v				negative
SNUH692	Proband	Affected	v	v	v			STRC	deletion	deletion	homo	Reported
SNUH693	Proband	Affected	v	v				SIX1	c.386_391del;p.Tyr129_Cys130del		het	Reported
	Mother	Affected					v		c.386_391del;p.Tyr129_Cys130del
SNUH694	Proband	Affected	v	v				ACTG1	c.806T>C;p.Met269Thr		het	Novel
	Mother	Affected					v		c.806T>C;p.Met269Thr
	Sibling	Affected					v		c.806T>C;p.Met269Thr
SNUH695	Proband	Affected	v	v				MYO6	c.2751dup;p.Gln918ThrfsTer24		het	Reported
	Mother	Affected					v		c.2751dup;p.Gln918ThrfsTer24
SNUH696	Proband	Affected	v	v				negative
SNUH697	Proband	Affected	v	v				negative
SNUH698	Proband	Affected	v	v				negative
SNUH699	Proband	Affected	v	v		v		negative
SNUH701	Proband	Affected	v	v				negative
SNUH702	Proband	Affected	v	v				GATA3	c.200C>A;p.Ser67Ter		het	Novel
	Daughter	Affected					v		c.200C>A;p.Ser67Ter
SNUH703	Proband	Affected	v	v				negative
SNUH704	Proband	Affected	v	v				SIX1	c.386A>C;p.Tyr129Ser		het	Reported
	Father	Affected					v	SIX1	c.386A>C;p.Tyr129Ser
	Mother	Non-Affected					v
SNUH705	Proband	Affected	v	v				negative
SNUH708	Proband	Affected	v	v				SLC26A4	c.2168A>G;p.His723Arg	c.916dupG;p.Val306GlyfsTer24	comp.het	Reported / Reported
SNUH710	Proband	Affected	v	v		v		negative
SNUH712	Proband	Affected	v					GJB2	c.109G>A;p.Val37Ile	c.427C>T;p.Arg143Trp	comp.het	Reported / Reported
SNUH713	Proband	Affected	v	v	v	v		negative
	Father	Non-Affected				v
	Mother	Non-Affected				v
SNUH714	Proband	Affected	v	v				MYO15A	c.4322G>T;p.Gly1441Val	c.4666G>A;p.Ala1556Thr	comp.het	Reported / Reported
	Father	Non-Affected					v		c.4322G>T;p.Gly1441Val
	Mother	Non-Affected					v			c.4666G>A;p.Ala1556Thr
SNUH716	Proband	Affected		v				EYA1	c.1598-2A>C;p.?		het	Novel
	Mother	Affected					v		c.1598-2A>C;p.?
SNUH718	Proband	Affected	v	v				negative
SNUH719	Proband	Affected	v	v				negative
SNUH720	Proband	Affected	v	v				OTOA	c.1176T>G;p.Asp392Glu	c.1765del;p.Gln589ArgfsTer55	comp.het	Novel / Reported
	Father	Non-Affected					v		c.1176T>G;p.Asp392Glu
	Mother	Non-Affected					v			c.1765del;p.Gln589ArgfsTer55
SNUH721	Proband	Affected	v	v		v		negative
SNUH722	Proband	Affected		v		v		negative
	Father	Non-Affected				v
	Mother	Non-Affected				v
SNUH723	Proband	Affected	v	v	v			STRC	c.4816dupC;p.Leu1606ProfsTer25	deletion	comp.het	Novel / Reported
	Father	Non-Affected					v		c.4816dupC;p.Leu1606ProfsTer25
	Mother	Non-Affected			v		v			deletion
SNUH724	Proband	Affected	v	v				negative
SNUH726	Proband	Affected	v	v				negative
SNUH727	Proband	Affected	v	v				EYA4	c.1777C>T;p.Arg593Ter		het	Reported
SNUH730	Proband	Affected	v	v		v		TMPRSS3	c.730G>C;p.Gly244Arg	deletion	comp.het	Novel / Novel
	Father	Non-Affected				v				deletion
	Mother	Non-Affected				v			c.730G>C;p.Gly244Arg
SNUH732	Proband	Affected	v	v		v		EYA4	deletion		het (de novo)	Novel
	Father	Non-Affected				v
	Mother	Non-Affected				v
SNUH733	Proband	Affected	v	v				COL4A3	c.40_63del;p.Leu14_Leu21del	c.4793T>G;p.Leu1598Arg	comp.het	Reported / Reported
	Father	Non-Affected					v			c.4793T>G;p.Leu1598Arg
	Mother	Non-Affected					v		c.40_63del;p.Leu14_Leu21del
SNUH734	Proband	Affected		v	v	v		EYA1	large genomic inversion		het	Novel
	Father	Non-Affected				v
	Mother	Affected				v			large genomic inversion
SNUH735	Proband	Affected	v	v				SLC26A4	c.1149+3A>G;p.?	c.1229C>T;p.Thr410Met	comp.het	Reported / Reported
SNUH736	Proband	Affected	v	v				MYH9	c.4390C>T;p.Arg1464Cys		het	Novel
	Father	Non-Affected					v
	Mother	Affected					v		c.4390C>T;p.Arg1464Cys
SNUH737	Proband	Affected		v				USH2A	c.11156G>A;p.Arg3719His	c.10724G>T;p.Cys3575Phe	comp.het	Reported / Novel
	Father	Non-Affected					v		c.11156G>A;p.Arg3719His
	Mother	Non-Affected					v			c.10724G>T;p.Cys3575Phe
SNUH738	Proband	Affected	v	v				ACTG1	c.699_701del;p.Ser234del		het (de novo)	Novel
	Son	Affected					v		c.699_701del;p.Ser234del
	Sibling	Affected					v		c.699_701del;p.Ser234del
SNUH739	Proband	Affected	v	v				negative
SNUH740	Proband	Affected	v	v		v		negative
SNUH741	Proband	Affected	v	v		v		negative
SNUH742	Proband	Affected	v	v				POU4F3	c.853G>A;p.Glu285Lys		het (de novo)	Novel
	Father	Non-Affected					v
	Mother	Non-Affected					v
SNUH743	Proband	Affected	v	v				negative
SNUH744	Proband	Affected		v				COL4A5	c.4749_4750del;p.His1583GlnfsTer62		hemi	Novel
	Mother	Non-Affected					v		c.4749_4750del;p.His1583GlnfsTer62
SNUH745	Proband	Affected	v					MPZL2	c.220C>T;p.Gln74Ter	c.220C>T;p.Gln74Ter	homo	Reported
SNUH746	Proband	Affected	v	v				WFS1	c.1514G>C;p.Cys505Ser		het	Reported
	Father	Affected					v		c.1514G>C;p.Cys505Ser
	Mother	Non-Affected					v
	Sibling	Affected					v		c.1514G>C;p.Cys505Ser
SNUH747	Proband	Affected	v	v				MYO15A	c.10263C>G;p.Ile3421Met	c.10250_10252del;p.Ser3417del	comp.het	Reported / Reported
	Father	Non-Affected					v			c.10250_10252del;p.Ser3417del
	Mother	Non-Affected					v		c.10263C>G;p.Ile3421Met
SNUH748	Proband	Affected	v	v				ANKRD11	c.2175_2178delCAAA;p.Asn725LysfsTer23		het	Reported
SNUH749	Proband	Affected	v	v				CDH23	c.6050-9G>A;p.?	c.6050-9G>A;p.?	homo	Reported
SNUH750	Proband	Affected	v	v				negative
SNUH751	Proband	Affected		v				EYA1	c.1081C>T;p.Arg361Ter		het	Reported
	Sibling	Affected					v		c.1081C>T;p.Arg361Ter
SNUH753	Proband	Affected	v	v		v		negative
SNUH754	Proband	Affected	v	v				POU4F3	c.895C>T;p.Pro299Ser		het (de novo)	Novel
	Father	Non-Affected					v
	Mother	Non-Affected					v
SNUH755	Proband	Affected	v	v		v		negative
SNUH756	Proband	Affected	v					SLC26A4	c.2168A>G;p.His723Arg	c.919-2A>G;p.?	comp.het	Reported / Reported
SNUH757	Proband	Affected	v	v		v		negative
SNUH758	Proband	Affected	v	v	v	v		negative
SNUH759	Proband	Affected	v	v				TECTA	c.5879A>G;p.Tyr1960Cys		het (de novo)	Novel
	Father	Non-Affected					v
	Mother	Non-Affected					v
SNUH760	Proband	Affected	v					SLC26A4	c.2168A>G;p.His723Arg	c.919-2A>G;p.?	comp.het	Reported / Reported
SNUH761	Proband	Affected	v	v				negative
SNUH762	Proband	Affected	v	v		v		negative
SNUH763	Proband	Affected	v	v	v	v		negative
SNUH764	Proband	Affected	v	v				MYO15A	c.4929C>G;p.Asn1643Lys	c.10250_10252del;p.Ser3417del	comp.het	Novel / Reported
	Father	Non-Affected					v			c.10250_10252del;p.Ser3417del
	Mother	Non-Affected					v		c.4929C>G;p.Asn1643Lys
SNUH765	Proband	Affected	v	v				OTOA	c.1765del;p.Gln589ArgfsTer55	c.3366G>A;p.Trp1122Ter	comp.het	Reported / Novel
	Father	Non-Affected					v		c.1765del;p.Gln589ArgfsTer55
	Mother	Non-Affected					v			c.3366G>A;p.Trp1122Ter
SNUH766	Proband	Affected	v	v				COCH	c.485G>A;p.Cys162Tyr		het	Novel
	Daughter	Affected					v		c.485G>A;p.Cys162Tyr
SNUH769	Proband	Affected	v	v				negative
SNUH770	Proband	Affected	v	v	v	v		negative
SNUH771	Proband	Affected	v	v				COL1A1	c.2830-3A>G;p.?		het (de novo)	Reported
	Father	Non-Affected					v
	Mother	Non-Affected					v
SNUH772	Proband	Affected	v					MPZL2	c.220C>T;p.Gln74Ter	c.220C>T;p.Gln74Ter	homo	Reported
	Sibling	Affected					v		c.220C>T;p.Gln74Ter	c.220C>T;p.Gln74Ter
SNUH773	Proband	Affected	v	v				USH2A	c.12708T>A;p.Cys4236Ter	c.12708T>A;p.Cys4236Ter	homo	Reported
SNUH774	Proband	Affected	v	v		v		negative
SNUH775	Proband	Affected	v	v				SLC12A2	c.1A>G;p.Met1Val		het (de novo)	Novel
	Father	Non-Affected					v
	Mother	Non-Affected					v
SNUH776	Proband	Affected	v	v		v		negative
SNUH777	Proband	Affected		v	v	v		negative
	Father	Non-Affected				v
	Mother	Non-Affected				v
SNUH780	Proband	Affected	v	v		v		negative
SNUH781	Proband	Affected	v	v				PRPS1	c.259G>A;p.Ala87Thr		hemi	Reported
	Mother	Non-Affected					v		c.259G>A;p.Ala87Thr
SNUH782	Proband	Affected	v	v		v		negative
SNUH783	Proband	Affected	v					GJB2	c.235del;p.Leu79CysfsTer3	c.560_605dup;p.Cys202Ter	comp.het	Reported / Reported
SNUH784	Proband	Affected	v					SLC26A4	c.2168A>G;p.His723Arg	c.2168A>G;p.His723Arg	homo	Reported
SNUH786	Proband	Affected	v	v		v		negative
SNUH787	Proband	Affected	v	v				USH2A	c.8559-2A>G;p.?	c.8096G>C;p.Arg2699Pro	comp.het	Reported / Reported
	Father	Non-Affected					v			c.8096G>C;p.Arg2699Pro
	Mother	Non-Affected					v		c.8559-2A>G;p.?
	Sibling	Affected					v		c.8559-2A>G;p.?	c.8096G>C;p.Arg2699Pro
SNUH788	Proband	Affected	v	v		v		MAP1B	c.4198A>G;p.Ser1400Gly		het	Reported
	Mother	Affected					v		c.4198A>G;p.Ser1400Gly
SNUH789	Proband	Affected	v	v		v		negative
SNUH790	Proband	Affected	v	v				USH2A	c.11156G>A;p.Arg3719His	c.8559-2A>G;p.?	comp.het	Reported / Reported
SNUH791	Proband	Affected	v	v		v		negative
SNUH797	Proband	Affected	v	v				GATA3	c.864C>A;p.Cys288Ter		het (de novo)	Novel
	Father	Non-Affected					v
	Mother	Non-Affected					v
SNUH799	Proband	Affected		v		v		SPATA5	c.2227-3015_2354+1415del	c.2679_2680del	comp.het	Novel / Reported
	Father	Non-Affected				v			c.2227-3015_2354+1415del
	Mother	Non-Affected				v				c.2679_2680del
SNUH868	Proband	Affected	v	v				MYO6	c.2751dup;p.Gln918ThrfsTer24		het	Reported
	Father	Affected					v		c.2751dup;p.Gln918ThrfsTer24
SNUH907	Proband	Affected		v		v		COQ6	c.782C>T;p.Pro261Leu	c.5119-589_5597+317del	comp.het	Reported / Novel
	Father	Non-Affected				v				c.5119-589_5597+317del
	Mother	Non-Affected				v			c.782C>T;p.Pro261Leu
SNUH955	Proband	Affected	v	v	v			STRC	c.4816dupC;p.Leu1606ProfsTer25	deletion	comp.het	Novel / Reported
	Father	Non-Affected			v		v			deletion
	Moher	Non-Affected					v		c.4816dupC;p.Leu1606ProfsTer25
SNUH970	Proband	Affeced	v					MPZL2	c.220C>T;p.Gln74Ter	c.220C>T;p.Gln74Ter	homo	Reported
SNUH971	Proband	Affected	v	v				SLC12A3	c.539C>A;p.Thr180Lys	c.539C>A;p.Thr180Lys	homo	Reported
	Father	Non-Affected					v		c.539C>A;p.Thr180Lys
	Mother	Non-Affected					v			c.539C>A;p.Thr180Lys
SNUH978	Proband	Affected	v					SLC26A4	c.2168A>G;p.His723Arg	c.919-2A>G;p.?	comp.het	Reported / Reported
SNUH979	Proband	Affected	v	v				negative
SNUH992	Proband	Affected	v	v				negative
SNUH993	Proband	Affected	v	v				negative
SNUH994	Proband	Affected	v	v	v			MT-ND5	m.13513G>A		heteroplasmy	Reported
	Mother	Affected					v		m.13513G>A
SNUH995	Proband	Affected	v	v	v			MT-TL1	m.3243A>G		heteroplasmy	Reported
	Mother	Affected					v		m.3243A>G
SNUH996	Proband	Affected		v	v	v		negative
	Father	Non-Affected				v
	Mother	Non-Affected				v
SNUH997	Proband	Affected		v	v	v		negative
	Father	Non-Affected				v
	Mother	Non-Affected				v
SNUH998	Proband	Affected		v		v		CTCF	c.1102C>T;p.Arg368Cys		het (de novo)	Reported
	Father	Non-Affected				v
	Mother	Non-Affected				v
SNUH999	Proband	Affected		v		v		negative
	Father	Non-Affected				v
	Mother	Non-Affected				v
SNUH1000	Proband	Affected		v		v		DNAJC3	c.83-12544_394-1811dup;p.?	c.558G>A;p.Trp186Ter	comp.het	Novel / Novel
	Father	Non-Affected				v			c.83-12544_394-1811dup;p.?
	Mother	Non-Affected				v				c.558G>A;p.Trp186Ter
SNUH1001	Proband	Affected		v		v		negative
	Father	Non-Affected				v
	Mother	Non-Affected				v
SNUH1002	Proband	Affected		v		v		negative
	Father	Non-Affected				v
	Mother	Non-Affected				v
SNUH1003	Proband	Affected		v		v		negative
	Father	Non-Affected				v
	Mother	Non-Affected				v
SNUH1004	Proband	Affected		v		v		negative
	Father	Non-Affected				v
	Mother	Non-Affected				v
SNUH1005	Proband	Affected		v		v		negative
	Father	Non-Affected				v
	Mother	Non-Affected				v
SNUH1019	Proband	Affected		v				SMAD4	c.1498A>G;p.Ile500Val		het (de novo)	Reported
	Father	Non-Affected					v
	Mother	Non-Affected					v
