# Supplementary material for: Comprehensive genetic profiling of sensorineural hearing loss using an integrative diagnostic approach
Source: Cell Rep Med. 2025 Jun 30;6(7):102206. doi: 10.1016/j.xcrm.2025.102206 (PMC12281402; doi:10.1016/j.xcrm.2025.102206)
Supplement: Table S6. Genomic variants identified from patients with SNHL [file mmc3.xlsx]

## Sheet: Table S6
Table S6. Genomic variants identified from SNHL patients
Gene symbol	Variant information	In-silico prediction		Allele frequency			ClinVar	ACMG classification (InterVar)a	Variant classification / ClinGen Expert Panel: Hearing Loss VCEP (VarSome)b
		CADD	REVEL	KOVA2	gnomAD (exome)	gnomAD (genome)
De novo sequence variants
EYA1	NM_000503.6:c.1319G>A (p.Arg440Gln)	33	0.806	.	.	.	P/LP	P(PS2,PM1,PM2,PP3,PP5)	LP(PP3_Strong,PP5_Strong,PM2_Supporting)/NA
EYA1	NM_000503.6:c.1623_1626dup (p.Gln543AsnfsTer90)	.	.	.	.	.	ND	P(PVS1,PS2,PM2,PP4)	LP(PVS1_VeryStrong,PM2_Supporting)/NA
SIX1	NM_005982.4:c.397_399del (p.Glu133del)	.	.	.	.	.	Conflicting(P,LP,VUS)	P(PS2,PM1,PM2,PM4,PP5)	P(PM1_Strong,PP5_Strong,PM4_Moderate,PM2_Supporting)/NA
WFS1	NM_006005.3:c.1544_1545insA (p.Phe515LeufsTer28)	.	.	.	.	.	LP	P(PVS1,PS2,PM2)	P(PVS1_VeryStrong,PM2_Supporting,PP5_Supporting)/NA
WFS1	NM_006005.3:c.2051C>T (p.Ala684Val)	25.7	0.891	.	0	.	P	P(PS2,PM1,PM2,PP3,PP5)	P(PP5_VeryStrong,PM5_Strong,PP3_Strong,PM1_Moderate,PM2_Supporting)/NA
ACTG1	NM_001614.5:c.283C>T (p.Arg95Cys)	29.8	0.867	.	.	.	VUS	P(PS2,PM1,PM2,PP2,PP3)	LP(PP3_Strong,PM2_Supporting,PP2_Supporting)/NA
ACTG1	NM_001614.5:c.1003C>T (p.Arg335Cys)	33	0.932	.	.	.	P/LP	P(PS2,PM1,PM2,PP2,PP3)	P(PP3_Strong,PM1_Moderate,PM5_Moderate,PM2_Supporting,PP5_Supporting)/NA
TECTA	NM_005422.4:c.5879A>G (p.Tyr1960Cys)	28	0.66	.	.	.	ND	LP(PS2,PM1,PM2,PP3)	LP(PM1_Supporting,PM2_Supporting,PP3_Supporting+PS2_Strong)/NA
COL11A1	NM_001854.4:c.4356+5G>A (p.?)	.	.	.	.	.	ND	LP(PS2,PM2,PP3)	LP(PP3_Strong,PM2_Supporting+PS2_Strong)/NA
COL11A1	NM_080629.3:c.4516G>A (p.Ala1506Thr)	22	0.375	.	3.98e-06	.	ND	LP(PS2,PM2,PP3)	LP(PM1_Supporting,PM2_Supporting,BP4_Supporting+PS2_Strong,PP4_Supporting)/NA
COL1A1	NM_000088.4:c.2830-3A>G (p.?)	.	.	.	.	.	LP	LP(PS2,PM2,PP5)	LP(PM2_Moderate+PS2_Strong)/NA
COL4A5	NM_033380.3:c.2501G>A (p.Gly834Asp)	25.7	0.975	.	.	.	ND	LP(PS2,PM1,PM2,PP3)	P(PM5_Strong,PP3_Strong,PM1_Moderate,PM2_Supporting)/NA
POU4F3	NM_002700.3:c.853G>A (p.Glu285Lys)	32	0.817	.	.	.	ND	LP(PS2,PM1,PM2,PP3)	LP(PM1_Moderate,PP3_Moderate,PM2_Supporting+PS2_Strong)/NA
POU4F3	NM_002700.3:c.895C>T (p.Pro299Ser)	27.6	0.941	.	.	.	ND	LP(PS2,PM1,PM2,PP3)	LP(PM5_Strong,PM1_Moderate,PP3_Moderate,PM2_Supporting)/NA
GATA3	NM_001002295.2:c.864C>A (p.Cys288Ter)	24.4	.	.	3.98e-06	.	ND	P(PVS1,PS2,PM2)	LP(PVS1_VeryStrong,PM2_Supporting)/NA
MITF	NM_198159.3:c.970_972del (p.Arg324del)	.	.	.	.	.	ND	P(PS2,PM1,PM2,PM4)	LP(PM1_Strong,PM4_Moderate,PM2_Supporting)/NA
MYO7A	NM_000260.4:c.2557C>T (p.Arg853Cys)	28.3	0.801	.	.	.	P	P(PS2,PM1,PM2,PP3,PP5)	P(PM5_Strong,PP5_Strong,PP3_Moderate,PM1_Supporting,PM2_Supporting)/NA
CTCF	NM_006565.4:c.1102C>T (p.Arg368Cys)	32	0.401	.	.	.	P	P(PS2,PM1,PM2,PM5)	P(PM5_Strong,PP5_Strong,PM1_Moderate,PM2_Supporting)/NA
KIT	NM_000222.3:c.2831C>T (p.Pro944Leu )	23.7	0.333	.	.	.	ND	LP(PS2,PM2)	LP(PM2_Supporting,BP3_Supporting+PS2_Strong,PP4_Supporting)/NA
NLRP3	NM_004895.5:c.1223T>C (p.Met408Thr)	24.9	0.839	.	.	.	P	P(PS2,PM1,PM2,PP3,PP4)	P(PM5_Strong,PM1_Moderate,PP3_Moderate,PP5_Moderate,PM2_Supporting)/NA
PLS1	NM_001145319.2:c.902A>G (p.Tyr301Cys)	30	0.979	0.000474	7.59e-06	1.31e-05	ND	LP(PS2,PM1,PP3)	LP(PP3_Strong,PM1_Supporting,BS1_Strong+PS2_Strong,PP4_Supporting)/NA
SLC12A2	NM_001046.3:c.1A>G (p.Met1?)	20.8	0.425	.	.	.	ND	P(PVS1,PS2,PM2)	LP(PVS1_VeryStrong,PM2_Supporting)/NA
SMAD4	NM_005359.6:c.1498A>G (p.Ile500Val)	23.9	0.71	.	3.98e-06	.	P	P(PS2,PM1,PM2,PP3,PP5)	P(PP5_VeryStrong,PM5_Strong,PM1_Moderate,PM2_Supporting)/NA
SSBP1	NM_003143.3:c.272G>A (p.Arg91Gln)	23.9	0.176	.	.	.	ND	LP(PS2,PM1,PM2)	LP(PM1_Moderate,PM2_Supporting,BP4_Supporting+PS2_Strong)/NA
Homozygous, hemizygous, or compound heterozygous sequence variants
GJB2	NM_004004.6:c.109G>A (p.Val37Ile)	21.7	0.656	0.00949	0.0077	0.004	P	P(PS3,PM1,PM3,PM5,PP5)	P(PP5_VeryStrong,PS1_Strong,PM1_Strong,PM5_Strong,PS3_Supporting)/P(PS4,PM3,PP1_Strong)
GJB2	NM_004004.6:c.176_191del (p.Gly59AlafsTer18)	.	.	0.000569	1.19e-05	.	P	P(PVS1,PM2,PM3)	P(PVS1_VeryStrong,PP5_Strong,PM2_Supporting)/NA
GJB2	NM_004004.6:c.235del (p.Leu79CysfsTer3)	.	.	0.0056	0.0005	0.0003	P	P(PVS1,PM2,PM3)	P(PVS1_VeryStrong,PS3_VeryStrong,PM2_Supporting,PP5_Strong)/P(BS1,PVS1,PM3_VeryStrong,PS3_Moderate)
GJB2	NM_004004.6:c.257C>G (p.Thr86Arg)	26.9	0.969	0.000476	3.98e-06	.	Conflicting(P,VUS)	LP(PM1,PM2,PM3,PP3)	P(PM1_Strong,PP3_Strong,PP5_Strong,PM5_Moderate,PS3_Supporting,PM2_Supporting)/NA
GJB2	NM_004004.6:c.299del (p.His100LeufsTer12)	.	.	.	.	.	ND	P(PVS1,PM2,PM3)	LP(PVS1_VeryStrong,PM2_Supporting)/NA
GJB2	NM_004004.6:c.299_300del (p.His100ArgfsTer14)	.	.	0.00105	6.38e-05	3.94e-05	P	P(PVS1,PM2,PM3)	P(PVS1_VeryStrong,PP5_VeryStrong,PM2_Supporting)/NA
GJB2	NM_004004.6:c.416G>A (p.Ser139Asn)	23.7	0.633	9.49e-05	0.0003	0.0005	Conflicting(P,LP,B)	LP(PM1,PM2,PM3,PP3,PP5)	P(PP5_VeryStrong,PM1_Moderate,PM2_Supporting)/NA
GJB2	NM_004004.6:c.427C>T (p.Arg143Trp)	29.3	0.918	0.00095	0.0001	0.0002	P	LP(PM1,PM2,PM3,PP3,PP5)	P(PP5_VeryStrong,PM5_Strong,PM1_Moderate,PP3_Moderate,PS3_Supporting,PM2_Supporting)/NA
GJB2	NM_004004.6:c.560_605dup (p.Cys202Ter)	.	.	.	.	.	P/LP	P(PVS1,PM2,PM3)	P(PVS1_VeryStrong,PP5_Strong,PM2_Supporting)/NA
SLC26A4	NM_000441.2:c.916dupG (p.Val306GlyfsTer24)	.	.	.	.	.	P/LP	P(PVS1,PM2,PM3)	P(PVS1_VeryStrong,PP5_Strong,PM2_Supporting)/NA
SLC26A4	NM_000441.2:c.919-2A>G (p.?)	34	.	.	0.0004	0.0002	P	P(PVS1,PM3,PP3)	P(PVS1_VeryStrong,PP5_Strong,PM2_Supporting)/P(PP1_Strong,BS1,PVS1,PM3_VeryStrong)
SLC26A4	NM_000441.2:c.1149+3A>G (p.?)	.	.	.	2.39e-05	.	P	LP(PM2,PM3,PP3,PP5)	P(PP5_VeryStrong,PP3_Strong,PM2_Supporting)/NA
SLC26A4	NM_000441.2:c.1229C>T (p.Thr410Met)	25.2	0.907	0.00038	0.0002	5.92e-05	P	LP(PM1,PM2,PM3,PP3,PP5,BP1)	P(PP5_VeryStrong,PM1_Strong,PM5_Strong,PP3_Moderate,PM2_Supporting)/P(PP1_Strong,PS3_Supporting,PP4,PP3,PM3_VeryStrong,PM2_Supporting)
SLC26A4	NM_000441.2:c.1803G>A (p.Lys601=)	.	.	.	3.98e-06	1.31e-05	VUS	LP(PM2,PM3,PP3,PP4)	LP(PP3_Strong,PM2_Supporting+PM3_Moderate)/NA
SLC26A4	NM_000441.2:c.2027T>A (p.Leu676Gln)	26.3	0.733	0.000189	.	.	P/LP	LP(PM1,PM2,PM3,PP3,PP5,BP1)	P(PP5_VeryStrong,PP3_Strong,PM1_Moderate,PM5_Moderate,PM2_Supporting)/NA
SLC26A4	NM_000441.2:c.2168A>G (p.His723Arg)	25.2	0.933	0.00473	0.0001	5.91e-05	P/LP	LP(PM1,PM2,PM3,PP3,PP5,BP1)	P(PP5_VeryStrong,PM1_Moderate,PM5_Moderate,PM2_Supporting)/NA
STRC	NM_153700.2:c.583C>T (p.Gln195Ter)	33	.	0.00033	4.22e-06	.	P	P(PVS1,PM2,PM3,PP3)	LP(PVS1_VeryStrong,PP5_Supporting)/NA
STRC	NM_153700.2:c.4057C>T (p.Gln1353Ter)	39	.	0.000391	5.98e-05	0.0001	P	P(PVS1,PM2,PM3,PP3,PP5)	P(PVS1_VeryStrong,PP5_Strong,PM2_Supporting)/NA
STRC	NM_153700.2:c.4778C>T (p.Ala1593Val)	26.3	0.625	0.000102	2e-05	4.04e-05	ND	LP(PM1,PM2,PM3,PP3,BP1)	LP(PM2_Moderate,PP3_Supporting+PM3_Moderate,PP4_Supporting)/NA
STRC	NM_153700.2:c.4816dupC (p.Leu1606ProfsTer25)	.	.	.	.	.	ND	P(PVS1,PM2,PM3)	LP(PVS1_VeryStrong,PM2_Supporting)/NA
STRC	NM_153700.2:c.4882T>A (p.Cys1628Ser)	25.9	0.816	.	.	.	ND	LP(PM1,PM2,PM3,PP3,BP1)	LP(PP3_Moderate,PM2_Supporting+PM3_Moderate,PP4_Supporting)/NA
USH2A	NM_206933.4:c.251G>A (p.Cys84Tyr)	22.9	0.483	.	.	.	VUS	LP(PM1,PM2,PM3,BP1)	LP(PP3_Strong,PM1_Moderate,PM2_Supporting)/NA
USH2A	NM_206933.4:c.2802T>G (p.Cys934Trp)	25.2	0.849	0.00359	0.0002	0.0001	Conflicting(P,LP,VUS)	LP(PM1,PM2,PM3,PP3,PP5)	LP(PP5_Strong,PM5_Moderate,PM1_Supporting,PM2_Supporting)/NA
USH2A	NM_206933.4:c.4628-26037A>G (p.?)	24.3	.	.	.	.	ND	VUS(PM2,PM3)	LB(PM2_Supporting,BP4_Strong+PM3_Moderate)/NA
USH2A	NM_206933.4:c.4858C>T (p.Gln1620Ter)	37	.	.	.	.	LP	P(PVS1,PM2,PM3)	P(PVS1_VeryStrong,PM2_Supporting,PP5_Supporting)/NA
USH2A	NM_206933.4:c.7120+1475A>G (p.?)	.	.	.	.	.	ND	VUS(PM2,PM3,PP1)	VUS(PM2_Supporting+PM3_Moderate)/NA
USH2A	NM_206933.4:c.8096G>C (p.Arg2699Pro)	24.2	0.586	.	.	.	VUS	LP(PM1,PM2,PM3,PP4,BP1)	LP(PP3_Strong,PM2_Supporting,PP2_Supporting)/NA
USH2A	NM_206933.4:c.8559-2A>G (p.?)	34	.	0.00104	3.19e-05	6.58e-06	P	P(PVS1,PM3,PP3)	P(PVS1_VeryStrong,PP5_VeryStrong,PM2_Supporting)/P(PM4,PP1_Strong,PP4,PM2_Supporting,PM3_VeryStrong)
USH2A	NM_206933.4:c.10593del (p.Ile3532PhefsTer18)	.	.	.	.	.	ND	P(PVS1,PM2,PM3)	LP(PVS1_VeryStrong,PM2_Supporting)/NA
USH2A	NM_206933.4:c.10712C>T (p.Thr3571Met)	25.3	0.622	.	1.19e-05	6.57e-06	P/LP	LP(PM2,PM3,PP3,PP5,BP1)	P(PP5_Strong,PM1_Moderate,PM5_Moderate,PP3_Moderate,PM2_Supporting)/NA
USH2A	NM_206933.4:c.10724G>T (p.Cys3575Phe)	25.1	0.307	.	.	.	ND	LP(PM1,PM2,PM3,PM5)	LP(PM5_Strong,PM1_Moderate,PP3_Moderate,PM2_Supporting)/NA
USH2A	NM_206933.4:c.11156G>A (p.Arg3719His)	25.8	0.334	0.00113	5.57e-05	5.92e-05	P/LP	LP(PM1,PM2,PM3,PP5)	P(PM5_Strong,PP5_Strong,PP3_Moderate,PM1_Supporting,PM2_Supporting)/NA
USH2A	NM_206933.4:c.12708T>A (p.Cys4236Ter)	41	.	.	.	.	P	P(PVS1,PM2,PM3)	P(PVS1_VeryStrong,PM2_Supporting,PP5_Supporting)/NA
USH2A	NM_206933.4:c.13112_13115del (p.Gln4371ArgfsTer19)	.	.	0.000285	1.2e-05	1.97e-05	P/LP	P(PVS1,PM2,PM3)	P(PVS1_VeryStrong,PP5_Strong,PM2_Supporting)/NA
USH2A	NM_206933.4:c.13964T>C (p.Leu4655Pro)	27.8	0.529	.	.	.	ND	LP(PM1,PM2,PM3,BP1)	LP(PP3_Strong,PM2_Supporting,PP2_Supporting)/NA
USH2A	NM_206933.4:c.14134-3169A>G (p.?)	.	.	.	.	1.31e-05	P	VUS(PM2,PM3,PP5)	VUS(PP5_Moderate,PM2_Supporting,BP4_Supporting+PM3_Moderate)/NA
USH2A	NM_206933.4:c.14489C>A (p.Ser4830Ter)	46	.	.	.	.	ND	LP(PVS1,PM2)	LP(PVS1_VeryStrong,PM2_Supporting)/NA
USH2A	NM_206933.4:c.14835del (p.Val4946TrpfsTer4)	.	.	.	.	.	P	P(PVS1,PM2,PM3)	P(PVS1_VeryStrong,PM2_Supporting,PP5_Supporting)/NA
USH2A	NM_206933.4:c.14836_14837delGTinsTG (p.Val4946Trp)	.	.	.	.	.	ND	LP(PM2,PM3,PP1,PP4)	VUS(PM2_Supporting+PM3_Moderate,PP4_Supporting)/NA
CDH23	NM_022124.6:c.287A>T (p.Glu96Val)	33	0.834	.	.	.	VUS	LP(PM1,PM2,PM3,PP3)	P(PP3_VeryStrong,PM1_Supporting,PM2_Supporting)/NA
CDH23	NM_022124.6:c.719C>T (p.Pro240Leu)	24.6	0.516	0.0017	4.01e-05	1.97e-05	P	LP(PM1,PM2,PM3,PP5)	LP(PP5_VeryStrong,PM1_Supporting,PM2_Supporting,BP4_Supporting)/P(PM3_Strong,PS4,PP1_Strong,PM2_Supporting)
CDH23	NM_022124.6:c.871G>A (p.Gly291Arg)	26.4	0.948	.	4.01e-06	.	Conflicting(LP,VUS)	LP(PM1,PM2,PM3,PP3)	P(PP3_Strong,PP5_Strong,PM1_Supporting,PM2_Supporting)/NA
CDH23	NM_022124.6:c.1934A>G (p.Asp645Gly)	28.4	0.961	9.49e-05	.	.	P	LP(PM1,PM2,PM3,PP3)	LP(PP3_Strong,PM2_Supporting,PP5_Strong)/NA
CDH23	NM_022124.6:c.3481C>T (p.Arg1161Ter)	43	.	.	.	.	P	P(PVS1,PM2,PM3,PP3,PP5)	P(PVS1_VeryStrong,PP5_Strong,PM2_Supporting)/NA
CDH23	NM_022124.6:c.4762C>T (p.Arg1588Trp)	24.2	0.421	0.00186	0.0002	0.0002	Conflicting(LP,VUS)	LP(PM1,PM2,PM3)	VUS(BS1_Supporting+PM3_Moderate,PP4_Supporting)/NA
CDH23	NM_022124.6:c.5747G>A (p.Arg1916His)	29	0.736	0.000705	2.94e-05	5.26e-05	VUS	LP(PM1,PM2,PM3)	LP(PP3_Strong,PM1_Moderate,PM2_Supporting)/NA
CDH23	NM_022124.6:c.6050-9G>A (p.?)	.	.	0.000822	4.89e-05	5.91e-05	P	LP(PM2,PM3,PP3,PP5)	P(PP5_VeryStrong,PP3_Strong,PM2_Supporting)/NA
CDH23	NM_022124.6:c.7127A>T (p.Asp2376Val)	29	0.869	.	.	.	ND	LP(PM1,PM2,PM3,PP3)	LP(PP3_Strong,PM2_Supporting,PP5_Supporting)/NA
CDH23	NM_022124.6:c.7418T>C (p.Leu2473Pro)	29.5	0.747	9.47e-05	.	.	ND	LP(PM1,PM2,PM3,PP3)	LP(PP3_Strong,PM2_Supporting,BP6_Supporting+PM3_Moderate)/NA
CDH23	NM_022124.6:c.7807G>A (p.Asp2603Asn)	29.9	0.601	9.65e-05	2.71e-05	6.58e-06	VUS	LP(PM1,PM2,PM3,PP3)	LP(PP3_Strong,PM2_Supporting+PM3_Moderate)/NA
CDH23	NM_022124.6:c.8828C>T (p.Thr2943Met)	24.9	0.266	0.000764	1.21e-05	3.94e-05	VUS	LP(PM1,PM2,PM3)	VUS(PM2_Supporting+PM3_Moderate)/NA
MPZL2	NM_005797.4:c.220C>T (p.Gln74Ter)	39	.	0.00654	0.0004	0.0002	P	P(PVS1,PM3,PP3)	P(PVS1_VeryStrong,PP5_Strong)/NA
MPZL2	NM_005797.4:c.463del (p.Ala155LeufsTer10)	.	.	0.000663	2.79e-05	1.97e-05	P	P(PVS1,PM3,PP5)	P(PVS1_VeryStrong,PP5_Moderate,PM2_Supporting)/NA
OTOA	NM_144672.4:c.463G>A (p.Val155Met)	21.7	0.08	9.54e-05	2.78e-05	.	ND	LP(PM1,PM2,PM3)	VUS(PM2_Supporting,BP4_Moderate+PM3_Moderate,PP4_Supporting)/NA
OTOA	NM_144672.4:c.1176T>G (p.Asp392Glu)	21.5	0.143	9.49e-05	.	.	ND	LP(PM1,PM2,PM3)	VUS(PM2_Supporting,BP4_Supporting+PM3_Moderate,PP4_Supporting)/NA
OTOA	NM_144672.4:c.1598dup (p.Leu534ProfsTer4)	.	.	.	.	.	ND	P(PVS1,PM2,PM3)	LP(PVS1_VeryStrong,PM2_Supporting)/NA
OTOA	NM_144672.4:c.1633_1634del (p.Leu545ValfsTer4)	.	.	.	.	.	LP	P(PVS1,PM2,PM3)	P(PVS1_VeryStrong,PM2_Supporting,PP5_Supporting)/NA
OTOA	NM_144672.4:c.1697A>G (p.Gln566Arg)	26.8	0.618	0.00019	.	.	ND	LP(PM1,PM2,PM3,PP3)	VUS(PM2_Supporting+PM3_Moderate,PP4_Supporting)/NA
OTOA	NM_144672.4:c.1765del (p.Gln589ArgfsTer55)	.	.	0.00123	1.19e-05	.	P	P(PVS1,PM2,PM3,PP5)	P(PVS1_VeryStrong,PP5_Supporting,PM2_Supporting)/NA
OTOA	NM_144672.4:c.1852A>T (p.Met618Leu)	16.47	0.125	.	.	.	ND	LP(PM1,PM2,PM3,BP4)	VUS(PM2_Supporting,BP4_Strong+PM3_Moderate,PP4_Supporting)/NA
OTOA	NM_144672.4:c.3366G>A (p.Trp1122Ter)	35	.	.	.	.	ND	P(PVS1,PM2,PM3,PP3)	P(PVS1_VeryStrong,PM2_Supporting+PM3_Moderate)/NA
MYO15A	NM_016239.4:c.1185dup (p.Glu396ArgfsTer36)	.	.	.	.	.	P	P(PVS1,PM2,PM3)	P(PVS1_VeryStrong,PP5_VeryStrong,PM2_Supporting)/NA
MYO15A	NM_016239.4:c.1651G>A (p.Ala551Thr)	15.76	0.109	0.000572	2.69e-05	.	LP	LP(PM1,PM2,PM3,BP4)	VUS(PM2_Supporting,PP5_Supporting,BP4_Strong,BP3_Supporting+PM3_Moderate,PP4_Supporting)/NA
MYO15A	NM_016239.4:c.2419C>T (p.Gln807Ter)	35	.	0.00043	5.94e-05	1.98e-05	P/LP	P(PVS1,PM2,PM3,PP3)	P(PVS1_VeryStrong,PP5_Strong,PM2_Supporting)/NA
MYO15A	NM_016239.4:c.4228C>T (p.His1410Tyr)	25.2	0.967	.	.	.	VUS	LP(PM1,PM2,PM3,PP3)	LP(PP3_Strong,PM1_Supporting,PM2_Supporting)/NA
MYO15A	NM_016239.4:c.4322G>T (p.Gly1441Val)	29.7	0.936	0.000577	8.03e-06	.	P	LP(PM1,PM2,PM3,PP3)	P(PP3_VeryStrong,PM5_Moderate,PM1_Supporting,PM2_Supporting,PP5_Supporting)/NA
MYO15A	NM_016239.4:c.4666G>A (p.Ala1556Thr)	28.3	0.873	9.58e-05	2.01e-05	1.31e-05	VUS	LP(PM1,PM2,PM3,PP3)	LP(PP3_Moderate,PM1_Supporting,PM2_Supporting+PM3_Moderate)/NA
MYO15A	NM_016239.4:c.4929C>G (p.Asn1643Lys)	19.61	0.841	.	.	.	ND	LP(PM1,PM2,PM3)	LP(PP3_Strong,PM1_Supporting,PM2_Supporting)/NA
MYO15A	NM_016239.4:c.10250_10252del (p.Ser3417del)	.	.	0.000475	2.81e-05	2.63e-05	Conflicting(P,LP,VUS)	LP(PM2,PM3,PM4,PP5)	P(PP5_VeryStrong,PM4_Moderate,PS3_Supporting)/NA
MYO15A	NM_016239.4:c.10263C>G (p.Ile3421Met)	23.6	0.582	0.00142	2.81e-05	1.31e-05	VUS	LP(PM1,PM2,PM3,PP3)	VUS(PM2_Supporting+PM3_Moderate,PP4_Supporting)/NA
WFS1	NM_006005.3:c.737A>G (p.Asp246Gly)	28.5	0.866	.	3.98e-06	.	ND	LP(PM1,PM2,PM3)	LP(PP3_Moderate,PM2_Supporting+PM3_Moderate,PP4_Supporting)/NA
WFS1	NM_006005.3:c.1097_1107dup (p.Ala370ArgfsTer76)	.	.	.	.	.	ND	P(PVS1,PM2,PM3)	LP(PVS1_VeryStrong,PM2_Supporting)/NA
WFS1	NM_006005.3:c.2146G>A (p.Ala716Thr)	24.7	0.936	.	4.79e-06	.	P/LP	LP(PM1,PM2,PP3,PP5)	LP(PP5_Strong,PM1_Moderate,PP3_Moderate,PM2_Supporting)/NA
COL4A3	NM_000091.5:c.40_63del (p.Leu14_Leu21del)	.	.	0.000516	0.0001	1.97e-05	P	LP(PM2,PM3,PM4,PP5)	LP(PP5_VeryStrong,PM4_Moderate,PM2_Supporting,BP3_Supporting,BP4_Supporting)/NA
COL4A3	NM_000091.5:c.280G>A (p.Gly94Arg)	32	0.814	.	.	.	ND	LP(PM2,PM3,PP3,PP4)	P(PP3_VeryStrong,PM1_Moderate,PM2_Supporting)/NA
COL4A3	NM_000091.5:c.4009G>A (p.Gly1337Arg)	27.3	0.987	.	.	.	ND	LP(PM2,PM3,PP3,PP4)	P(PP3_Strong,PM1_Moderate,PM5_Moderate,PM2_Supporting,PP5_Supporting)/NA
COL4A3	NM_000091.5:c.4793T>G (p.Leu1598Arg)	28.4	0.976	0.0018	5.61e-05	3.29e-05	Conflicting(P,VUS)	LP(PM1,PM2,PM3,PP3)	LP(PP3_Moderate,PM1_Supporting,PM2_Supporting+PM3_Moderate)/NA
TECTA	NM_005422.4:c.494C>T (p.Thr165Ile)	26.3	0.855	0.00133	2.79e-05	6.57e-06	ND	LP(PM1,PM2,PM3,PP3)	LP(PP3_Strong,PM2_Supporting,PP5_Supporting)/NA
TECTA	NM_005422.4:c.3043G>A (p.Glu1015Lys)	29.6	0.867	0.00114	1.99e-05	6.58e-06	ND	LP(PM1,PM2,PM3,PP3)	LP(PM2_Supporting,PP3_Supporting,PP5_Supporting+PM3_Moderate,PP4_Supporting)/NA
TECTA	NM_005422.4:c.3320A>G (p.His1107Arg)	25.4	0.588	.	.	.	ND	LP(PM1,PM2,PM3)	LP(PP3_Moderate,PM2_Supporting+PM3_Moderate,PP4_Supporting)/NA
TECTA	NM_005422.4:c.4486C>T (p.Arg1496Cys)	25.6	0.303	.	1.6e-05	6.57e-06	ND	LP(PM1,PM2,PM3)	VUS(PM2_Supporting+PM3_Moderate,PP4_Supporting)/NA
TECTA	NM_005422.4:c.5597C>T (p.Thr1866Met)	26.2	0.92	.	1.37e-06	6.57e-06	Conflicting(P,LP,VUS)	LP(PM1,PM2,PP3,PP5)	P(PP5_VeryStrong,PS3_Strong,PP3_Moderate,PM1_Supporting,PM2_Supporting)/NA
TMPRSS3	NM_024022.3:c.730G>C (p.Gly244Arg)	26.3	0.944	.	.	.	ND	LP(PM1,PM2,PM3,PP3)	LP(PP3_Strong,PM1_Moderate,PM2_Supporting)/NA
TMPRSS3	NM_024022.3:c.743C>T (p.Thr248Met)	26.7	0.808	0.000285	5.57e-05	2.63e-05	VUS	VUS(PM2,PM3,PP3)	VUS(PM1_Moderate,PM2_Supporting,PP3_Supporting)/NA
TMPRSS3	NM_024022.3:c.916G>A (p.Ala306Thr)	26.5	0.851	0.00172	0.0001	0.0002	P/LP	LP(PM2,PM3,PP3,PP5)	P(PP5_VeryStrong,PM5_Strong,PM1_Moderate,PM2_Supporting,PP3_Supporting)/NA
TMPRSS3	NM_024022.3:c.1159G>A (p.Ala387Thr)	25	0.787	9.75e-05	1.99e-05	1.97e-05	ND	LP(PM1,PM2,PM3,PP3)	P(PP3_Strong,PM1_Moderate,PM5_Moderate,PM2_Supporting,PP5_Supporting)/NA
OTOGL	NM_001378609.3:c.2860C>T (p.Arg954Ter)	36	.	0.000304	6.42e-05	3.31e-05	Conflicting(P,VUS)	P(PVS1,PM2,PM3)	P(PVS1_VeryStrong,PP5_Strong,PM2_Supporting+PM3_Moderate)/NA
OTOGL	NM_001378609.3:c.6162_6163del (p.Ala2055ArgfsTer21)	.	.	.	.	.	ND	P(PVS1,PM2,PM3)	P(PVS1_VeryStrong,PM2_Supporting,PP5_Supporting+PM3_Moderate)/NA
POU3F4	NM_000307.5:c.632C>T (p.Thr211Met)	25.9	0.941	.	.	.	ND	LP(PM1,PM2,PM3,PP3)	LP(PP3_Strong,PM2_Supporting,PP2_Supporting)/NA
POU3F4	NM_000307.5:c.958G>T (p.Glu320Ter)	36	.	.	.	.	ND	P(PVS1,PM2,PM3,PP3)	P(PVS1_VeryStrong,PM2_Supporting+PM3_Moderate)/NA
ADGRV1	NM_032119.4:c.7406G>A (p.Trp2469Ter)	39	.	.	.	.	P	P(PVS1,PM2,PP3,PP5)	P(PVS1_VeryStrong,PP5_Moderate,PM2_Supporting)/NA
ADPRS	NM_017825.3:c.212-2A>G (p.?)	34	.	.	.	.	ND	LP(PVS1,PM2)	LP(PVS1_VeryStrong,PM2_Supporting)/NA
ADPRS	NM_017825.3:c.452dup (p.Asn151LysfsTer15)	.	.	.	.	.	ND	LP(PVS1,PM2)	LP(PVS1_VeryStrong,PM2_Supporting)/NA
CLCNKA	NM_004070.4:c.778C>T (p.Gln260Ter)	37	.	0.00182	4.4e-05	1.97e-05	P	P(PVS1,PM2,PM3,PP5)	P(PVS1_VeryStrong,PM2_Supporting+PM3_Moderate)/NA
COQ6	NM_182476.3:c.782C>T (p.Pro261Leu )	32	0.659	0.000945	5.17e-05	0.0001	P/LP	LP(PM1,PM2,PM3,PP3)	P(PP3_VeryStrong,PP5_Strong,PM5_Moderate,PM2_Supporting)/NA
CRB1	NM_201253.3:c.1817G>A (p.Cys606Tyr)	25.1	0.567	.	.	.	ND	LP(PM1,PM2,PM3)	LP(PM5_Strong,PM1_Moderate,PM2_Supporting)/NA
CRB1	NM_201253.3:c.3452G>C (p.Gly1151Ala)	25.2	0.708	.	.	.	ND	LP(PM1,PM2,PM3,PP3)	LP(PM1_Moderate,PM2_Supporting+PM3_Moderate,PP4_Supporting)/NA
DNAJC3	NM_006260.5:c.558G>A (p.Trp186Ter)	39	.	.	.	.	ND	P(PVS1,PM2,PM3,PP3)	P(PVS1_VeryStrong,PM2_Supporting+PM3_Moderate)/NA
ESRRB	NM_004452.4:c.397+2T>G (p.?)	34	.	.	.	.	ND	P(PVS1,PM2,PM3)	P(PVS1_VeryStrong,PM2_Supporting+PM3_Moderate)/NA
ESRRB	NM_004452.4:c.1144C>T (p.Arg382Cys )	25.1	0.709	0.0112	0.0006	0.0003	Conflicting(VUS,B)	VUS(PM3,PP3,PP5,BS1)	VUS(PM2_Supporting,PP2_Supporting,BP4_Strong,BP6_Supporting+PM3_Moderate,PP4_Supporting)/NA
ILDR1	NM_001199799.2:c.206C>A (p.Pro69His)	26.8	0.792	0.00109	2.79e-05	1.32e-05	LP	LP(PM1,PM2,PM3)	LP(PM1_Supporting,PM2_Supporting,PP3_Supporting,PP5_Supporting+PM3_Moderate)/NA
LOXHD1	NM_001384474.1:c.3166G>A (p.Glu1056Lys)	21.7	0.376	.	5.64e-05	0.0001	VUS	LP(PM1,PM2,PM3)	VUS(PM2_Supporting+PM3_Moderate,PP4_Supporting)/NA
LOXHD1	NM_001384474.1:c.4600_4601del (p.Ser1534GlnfsTer16)	.	.	.	.	.	ND	P(PVS1,PM2,PM3)	P(PVS1_VeryStrong,PM2_Supporting+PM3_Moderate)/NA
OTOG	NM_001277269.2:c.330C>G (p.Tyr110Ter)	34	.	0.00218	1.36e-05	4.6e-05	P	P(PVS1,PM2,PM3)	P(PVS1_VeryStrong,PP5_Moderate,PM2_Supporting)/NA
PDE6B	NM_000283.4:c.1669C>T (p.His557Tyr)	25.1	0.991	0.00203	2.98e-05	.	P/LP	LP(PM1,PM2,PM3,PP3,PP5)	P(PM1_Strong,PP3_Strong,PM5_Moderate,PP5_Moderate,PM2_Supporting)/NA
PRPS1	NM_002764.4:c.259G>A (p.Ala87Thr)	26.4	0.983	.	.	.	Conflicting(P,VUS)	LP(PS3,PM2,PP2,PP3)	LP(PP3_Strong,PS3_Supporting,PM2_Supporting,PP2_Supporting)/NA
SLC12A3	NM_001126108.2:c.539C>A (p.Thr180Lys)	12.5	0.222	0.0163	0.0003	0.0002	Conflicting(P/LP/VUS)	LP(PM1,PM2,PM3,BP4)	LP(PS3_Strong,PP5_Strong,PM1_Supporting,PM2_Supporting,BP4_Supporting)/NA
SPATA5	NM_145207.3:c.2679_2680del (p.Ter894Argext*8)	.	.	.	.	.	VUS	LP(PM2,PM3,PM4)	LP(PM4_VeryStrong,PM2_Supporting)/NA
Structural variants and uniparental disomy
SLC26A4	NM_000441.2:c.1001+168_1545-924del	.	.	.	.	.	ND	.	NA/NA
STRC	Whole gene deletion	.	.	.	.	.	P/LP	.	NA/NA
USH2A	NM_206933.4:c.9259-503_9371+1649del	.	.	.	.	.	ND	.	NA/NA
OTOA	Whole gene deletion, NC_000016.10:g.[21584977_21830135del]	.	.	.	.	.	P/LP	.	NA/NA
EYA1	NC_000008.11:g.[71211857_71228236inv; 71211857_71215145del]	.	.	.	.	.	ND	.	NA/NA
EYA1	NM_000503.6:c.49-7047_[NC_000008.11:g.71448124]inv	.	.	.	.	.	ND	.	NA/NA
EYA4	Whole gene deletion, NC_000006.12:g.[133067349_140989273del]	.	.	.	.	.	ND	.	NA/NA
TMPRSS3	NM_024022.3: c.1058-1094_[NC_000021.9:g.42397372]del	.	.	.	.	.	ND	.	NA/NA
ANKRD11	NC_000016.10:g.[88034643_89683975del]	.	.	.	.	.	P	.	NA/NA
CLCNKA	NM_004070.4: c.1804_[NC_000001.11:g.16046349]del	.	.	.	.	.	ND	.	NA/NA
COQ6	NM_182476.3:c.5119-589_5597+317del	.	.	.	.	.	ND	.	NA/NA
DNAJC3	NM_006260.5:c.83-12544_394-1811dup	.	.	.	.	.	ND	.	NA/NA
SPATA5	NM_145207.3:c.2227-3015_2354+1415del	.	.	.	.	.	ND	.	NA/NA
Mitochondrial variants
MT-TL1	m.3243A>G	.	.	.	.	.	P/LP	.	P(PS3_VeryStrong,PM2_Supporting,PM5_Supporting,PP3_Supporting)/NA
MT-RNR1	m.1555A>G	.	.	.	.	.	P	.	P(PP5_VeryStrong,PS3_Strong,PM2_Supporting)/P(PS4,PP3,PS3_Moderate)
MT-ND5	m.13513G>A	.	.	.	.	.	P	.	P(PP5_VeryStrong,PM5_Strong,PP3_Moderate)/P(PP3,PM5,PM6_Strong,PS4,PP1_Moderate)
Other variants
EYA1	NM_000503.6:c.1081C>T (p.Arg361Ter)	35	.	.	0	.	P	P(PVS1,PM2,PP5)	P(PVS1_VeryStrong,PP5_VeryStrong,PM2_Supporting)/NA
EYA1	NM_000503.6:c.1598-2A>C (p.?)	34	.	.	.	.	ND	P(PVS1,PM2,PP3,PP4)	P(PVS1_VeryStrong,PM2_Supporting+PP4_Supporting)/NA
SIX1	NM_005982.4:c.21del (p.Phe7LeufsTer82)	.	.	.	.	.	ND	P(PVS1,PM2,PP4)	LP(PVS1_VeryStrong,PM2_Supporting)/NA
SIX1	NM_005982.4:c.386_391del (p.Tyr129_Cys130del)	.	.	.	.	.	LP	LP(PM1,PM2,PM4)	LP(PM1_Strong,PM4_Moderate,PM2_Supporting,PP5_Supporting)/NA
SIX1	NM_005982.4:c.386A>C (p.Tyr129Ser)	32	0.877	.	.	.	Conflicting(P,VUS)	LP(PM1,PM2,PM5,PP3,PP5)	LP(PM5_Strong,PM1_Moderate,PP3_Moderate,PM2_Supporting,PP5_Supporting)/NA
SIX1	NM_005982.4:c.501G>C (p.Gln167His)	25.3	0.919	.	.	.	VUS	VUS(PM1,PM2,PP3)	LP(PM1_Moderate,PM5_Moderate,PM2_Supporting,PP3_Supporting)/NA
WFS1	NM_006005.3:c.1514G>C (p.Cys505Ser)	18.26	0.731	0.00106	2.8e-05	.	VUS	LP(PM1,PM2,PM5,PP3)	LP(PP3_Strong,PM1_Moderate,PM5_Moderate,PM2_Supporting)/NA
ACTG1	NM_001614.5:c.699_701del (p.Ser234del)	.	.	.	3.99e-06	6.57e-06	ND	LP(PM2,PM4,PP1,PP4)	LP(PM1_Strong,PM4_Moderate+PP1_Supporting,PP4_Supporting)/NA
ACTG1	NM_001614.5:c.806T>C (p.Met269Thr)	26.9	0.895	.	.	.	ND	LP(PM1,PM2,PP1,PP2,PP3)	LP(PP3_Strong,PM2_Supporting,PP2_Supporting)/NA
COL4A3	NM_000091.5:c.28C>T (p.Gln10Ter)	34	.	0.000172	8.25e-06	6.58e-06	P	P(PVS1,PM2,PP3,PP5)	P(PVS1_VeryStrong,PP5_Moderate,PM2_Supporting)/NA
LMX1A	NM_177398.4:c.331del (p.Gln111ArgfsTer7)	.	.	.	.	.	LP	P(PVS1,PM2,PP5)	P(PVS1_VeryStrong,PM2_Supporting,PP5_Supporting)/NA
LMX1A	NM_177398.4:c.719A>G (p.Gln240Arg)	27	0.892	.	.	.	ND	VUS(PM2,PP3,BP1)	VUS(PP3_Moderate,PM1_Supporting,PM2_Supporting)/NA
LMX1A	NM_177398.4:c.721G>A (p.Val241Met)	25.7	0.928	.	.	.	ND	VUS(PM2,PM5,PP3)	VUS(PM5_Moderate,PM1_Supporting,PM2_Supporting,PP3_Supporting)/NA
LMX1A	NM_177398.4:c.887dup (p.Gln297ThrfsTer41)	.	.	.	.	.	ND	LP(PVS1,PM2)	LP(PVS1_VeryStrong,PM2_Supporting)/NA
COL11A1	NM_001854.4:c.2754+5G>A (p.?)	.	.	.	.	.	P/LP	P(PVS1,PM2,PP5)	LP(PP3_Strong,PP5_Strong,PM2_Supporting)/NA
COL1A1	NM_000088.4:c.268G>T (p.Glu90Ter)	41	.	.	.	.	P	P(PVS1,PM2,PP3,PP5)	P(PVS1_VeryStrong,PM2_Supporting,PP5_Supporting)/NA
COL1A1	NM_000088.4:c.432dup (p.Gly145ArgfsTer24)	.	.	.	.	.	P	P(PVS1,PM2,PP5)	P(PVS1_VeryStrong,PP5_Strong)/NA
KCNQ4	NM_004700.4:c.961G>A (p.Gly321Ser)	26.8	0.936	.	.	6.57e-06	LP	LP(PM1,PM2,PP3,PP5)	P(PP5_VeryStrong,PP3_Strong,PM2_Supporting)/NA
KCNQ4	NM_004700.4:c.1168C>T (p.Arg390Cys)	24.3	0.48	.	.	6.57e-06	ND	VUS(PM1,PM2,PP3)	VUS(PM2_Supporting,BP4_Supporting)/NA
MYO6	NM_004999.4:c.2751dup (p.Gln918ThrfsTer24)	.	.	.	.	.	VUS	P(PVS1,PS3)	P(PVS1_VeryStrong,PS3_VeryStrong)/LP(PVS1)
MYO6	NM_004999.4:c.3368dup (p.Asn1123LysfsTer3)	.	.	.	.	.	ND	LP(PVS1,PM2)	LP(PVS1_VeryStrong,PM2_Supporting)/NA
POU4F3	NM_002700.3:c.556G>T (p.Glu186Ter)	40	.	.	.	.	ND	LP(PVS1,PM2)	LP(PVS1_VeryStrong,PM2_Supporting)/NA
ANKRD11	NM_013275.6:c.2175_2178del (p.Asn725LysfsTer23)	.	.	.	3.99e-06	.	P/LP	P(PVS1,PM2,PP5)	P(PVS1_VeryStrong,PP5_VeryStrong,PM2_Supporting)/NA
COCH	NM_004086.3:c.113G>A (p.Gly38Asp)	25.9	0.721	.	.	.	VUS	LP(PM1,PM2,PP2,PP3)	LP(PM1_Moderate,PP3_Moderate,PM2_Supporting,PP2_Supporting)/NA
COCH	NM_004086.3:c.485G>A (p.Cys162Tyr)	27.8	0.811	.	.	.	ND	LP(PM1,PM2,PP2,PP3)	VUS(PS3_Supporting,PM2_Supporting,PP3_Supporting+PP4_Supporting)/NA
COL4A5	NM_033380.3:c.4749_4750del (p.His1583GlnfsTer62)	.	.	.	.	.	P	P(PVS1,PM2,PP5)	P(PVS1_VeryStrong,PP5_Moderate,PM2_Supporting)/NA
GATA3	NM_001002295.2:c.200C>A (p.Ser67Ter)	38	.	.	.	.	ND	P(PVS1,PM2,PP3)	P(PVS1_VeruStrong,PM2_Supporting,PP3_Supporting)/NA
MYO7A	NM_000260.4:c.2558G>A (p.Arg853His)	32	0.741	.	0	6.57e-06	LP	LP(PM1,PM2,PP3,PP5)	P(PP5_VeryStrong,PM5_Strong,PM1_Suppporting,PM2_Supporting,PP3_Supporting)/NA
TMC1	NM_138691.3:c.1256T>C (p.Phe419Ser)	25.5	0.832	.	1.19e-05	.	VUS	VUS(PM1,PM2,PP3)	VUS(PM1_Moderate,PM2_Supporting,PP3_Supporting)/NA
TMC1	NM_138691.3:c.1444T>C (p.Trp482Arg)	28.4	0.701	0.000284	3.98e-06	.	VUS	VUS(PM1,PM2)	VUS(PP3_Moderate,PM2_Supporting,PP2_Supporting)/NA
DSPP	NM_014208.3:c.51+5G>A (p.?)	.	.	0.000288	8.02e-06	.	ND	VUS(PM2,PP1,PP3)	VUS(PP3_Strong+PP1_Supporting)/NA
ELMOD3	NM_001135022.2:c.640G>A (p.Gly214Ser)	29.7	0.843	.	4.06e-06	.	ND	VUS(PM1,PM2,PP3)	VUS(PP3_Strong,PM2_Supporting,BP1_Supporting)/NA
EYA4	NM_001301013.1:c.1777C>T (p.Arg593Ter)	43	.	.	.	.	P	P(PVS1,PM2,PP3)	P(PVS1_VeryStrong,PP5_Moderate,PM2_Supporting)/NA
EYA4	NM_004100.5:c.1468G>T (p.Glu490Ter)	47	.	.	.	.	LP	P(PVS1,PM2,PP3,PP5)	P(PVS1_VeryStrong,PM2_Supporting,PP5_Supporting)/NA
GSDME	NM_001127453.2:c.991-15_991-13del (p.?)	.	.	.	4.11e-06	.	P	P(PVS1,PM2,PP5)	P(PP5_VeryStrong,BP4_Supporting)/NA
MAP1B	NM_005909.5:c.4198A>G (p.Ser1400Gly)	23.1	0.414	0.00369	6.77e-05	2.63e-05	P	LP(PS3,PP1,PP4)	VUS(BS1_Strong+PS3_Moderate,PP1_Supporting,PP4_Supporting)/NA
MITF	NM_198177.3:c.926T>C (p.Ile309Thr)	27.4	0.981	.	.	.	ND	LP(PM1,PM2,PP1,PP3)	LP(PM1_Moderate,PP3_Moderate,PM2_Supporting+PP1_Supporting)/NA
MYH9	NM_002473.6:c.4390C>T (p.Arg1464Cys)	32	0.747	.	1.21e-05	.	ND	LP(PM1,PM2,PP3,PP4)	VUS(PP3_Supporting+PP4_Supporting)/NA
RBM10	NM_005676.5:c.1070_1088del (p.Ala357GlyfsTer122)	.	.	0.000115	.	.	ND	LP(PVS1,PM2)	LP(PVS1_VeryStrong,PM2_Supporting)/NA
SLC12A2	NM_001046.3:c.1132G>A (p.Val378Ile)	25.7	0.905	.	6.84e-07	.	ND	LP(PM1,PM2,PP1,PP3,BP1)	VUS(PM2_Supporting+PP1_Supporting,PP4_Supporting)/NA
SOX10	NM_006941.4:c.506C>T (p.Pro169Leu)	31	0.869	.	.	.	ND	LP(PM1,PM2,PP3,PP4)	LP(PP3_Strong,PM1_Moderate,PM5_Moderate,PM2_Supporting+PP4_Supporting)/NA
TJP2	NM_004817.4:c.217G>A (p.Gly73Arg)	31	0.692	.	7.95e-06	.	ND	LP(PM1,PM2,PP3,PP4)	LP(PP3_Strong,PM2_Supporting+PP4_Supporting)/NA
