# Supplementary material for: Comprehensive genetic profiling of sensorineural hearing loss using an integrative diagnostic approach
Source: Cell Rep Med. 2025 Jun 30;6(7):102206. doi: 10.1016/j.xcrm.2025.102206 (PMC12281402; doi:10.1016/j.xcrm.2025.102206)
Supplement: Table S8. List of pathogenic and high-impact rare variants identified in undiagnosed patients [file mmc4.xlsx]

## Sheet: Table S8
Table S8. List of pathogenic and high-impact rare variants identified in undiagnosed patients
Family ID	SYMBOL	Variant type	Consequence	Amino_acids	var_id	car_type
SNUH365	GPSM2	Point mutation	frameshift_variant	Q/QNX	chr1_108929885_A_AAAAT	PM_P_LP
SNUH368	TPRN	Point mutation	frameshift_variant	GGGASPGA/GX	chr9_137200140_GCCCCGGGGCTCGCCCCGCCA_G	PM_P_LP
SNUH368	MPZL2	Point mutation	stop_gained	Q/*	chr11_118262936_G_A	PM_P_LP
SNUH367	MPZL2	Point mutation	stop_gained	Q/*	chr11_118262936_G_A	PM_P_LP
SNUH328	ILDR1	Point mutation	stop_gained	Q/*	chr3_121994188_G_A	PM_P_LP
SNUH328	CDH23	Point mutation	missense_variant	R/C	chr10_71734270_C_T	PM_P_LP
SNUH328	TMPRSS3	Point mutation	missense_variant	A/T	chr21_42382101_C_T	PM_P_LP
SNUH396	TRIOBP	Point mutation	splice_acceptor_variant		chr22_37701304_A_C	PM_P_LP
SNUH409	ADGRV1	Point mutation	frameshift_variant	Q/X	chr5_91072557_AG_A	PM_P_LP
SNUH409	ADGRV1	Point mutation	stop_gained&frameshift_variant	WK/*	chr5_91072560_GGA_G	PM_P_LP
SNUH410	SLC12A3	Point mutation	missense_variant	R/Q	chr16_56865483_G_A	PM_P_LP
SNUH415	MYO15A	Point mutation	stop_gained	R/*	chr17_18121102_C_T	PM_P_LP
SNUH428	OTOG	Point mutation	stop_gained&splice_region_variant	Y/*	chr11_17553120_C_G	PM_P_LP
SNUH412	MYO3A	Point mutation	missense_variant	E/G	chr10_26088255_A_G	PM_P_LP
SNUH462	SLC26A4	Point mutation	frameshift_variant	F/X	chr7_107690166_TTC_T	PM_P_LP
SNUH485	USH2A	Point mutation	missense_variant	T/M	chr1_215782070_G_A	PM_P_LP
SNUH492	OTOGL	Point mutation	missense_variant	G/R	chr12_80266576_G_C	PM_P_LP
SNUH492	SLC12A3	Point mutation	missense_variant	R/H	chr16_56879088_G_A	PM_P_LP
SNUH503	USH2A	Point mutation	frameshift_variant	S/X	chr1_215640690_CA_C	PM_P_LP
SNUH503	MPZL2	Point mutation	stop_gained	Q/*	chr11_118262936_G_A	PM_P_LP
SNUH505	ILDR1	Point mutation	stop_gained	Q/*	chr3_121994188_G_A	PM_P_LP
SNUH523	MPZL2	Point mutation	stop_gained	Q/*	chr11_118262936_G_A	PM_P_LP
SNUH523	TRIOBP	Point mutation	stop_gained	R/*	chr22_37723595_C_T	PM_P_LP
SNUH557	ILDR1	Point mutation	stop_gained	Q/*	chr3_121994188_G_A	PM_P_LP
SNUH557	USH2A	Point mutation	missense_variant	L/P	chr1_215766755_A_G	PM_P_LP
SNUH556	MPZL2	Point mutation	stop_gained	Q/*	chr11_118262936_G_A	PM_P_LP
SNUH578	WFS1	Point mutation	missense_variant	A/S	chr4_6300771_G_T	PM_P_LP
SNUH579	CDH23	Point mutation	missense_variant	R/C	chr10_71734270_C_T	PM_P_LP
SNUH626	ILDR1	Point mutation	stop_gained	Q/*	chr3_121994188_G_A	PM_P_LP
SNUH627	OTOF	Point mutation	splice_donor_variant		chr2_26470592_C_T	PM_P_LP
SNUH627	OTOG	Point mutation	frameshift_variant	-/X	chr11_17641010_C_CT	PM_P_LP
SNUH627	STRC	Point mutation	missense_variant	T/A	chr15_43600074_T_C	PM_P_LP
SNUH627	CIB2	Point mutation	missense_variant	R/Q	chr15_78111265_C_T	PM_P_LP
SNUH647	OTOF	Point mutation	splice_donor_variant		chr2_26470592_C_T	PM_P_LP
SNUH648	ADGRV1	Point mutation	missense_variant	P/L	chr5_90627593_C_T	PM_P_LP
SNUH667	TPRN	Point mutation	frameshift_variant	E/X	chr9_137192588_TC_T	PM_P_LP
SNUH667	TPRN	Point mutation	frameshift_variant	EE/EX	chr9_137192591_TCC_T	PM_P_LP
SNUH685	COQ6	Point mutation	missense_variant	Q/P	chr14_73959044_A_C	PM_P_LP
SNUH686	SLC26A4	Point mutation	missense_variant	M/V	chr7_107674187_A_G	PM_P_LP
SNUH699	PNPT1	Point mutation	stop_gained	R/*	chr2_55679787_G_A	PM_P_LP
SNUH740	MYO3A	Point mutation	frameshift_variant	E/X	chr10_26096385_GA_G	PM_P_LP
SNUH741	CDH23	Point mutation	stop_gained	Y/*	chr10_71790349_C_A	PM_P_LP
SNUH741	MYO7A	Point mutation	stop_gained	C/*	chr11_77175392_C_A	PM_P_LP
SNUH762	TPRN	Point mutation	frameshift_variant	E/X	chr9_137192588_TC_T	PM_P_LP
SNUH762	TPRN	Point mutation	frameshift_variant	EE/EX	chr9_137192591_TCC_T	PM_P_LP
SNUH770	MYO6	Point mutation	start_lost	M/V	chr6_75817548_A_G	PM_P_LP
SNUH782	LHFPL5	Point mutation	3_prime_UTR_variant		chr6_35823098_A_G	PM_P_LP
SNUH791	TRIOBP	Point mutation	frameshift_variant	RATSSSHNP/X	chr22_37725480_GGGCCACCTCTTCCTCCCATAACCCA_G	PM_P_LP
SNUH753	GRXCR1	Point mutation	stop_gained	R/*	chr4_42893585_A_T	PM_P_LP
SNUH1002	ILDR1	Point mutation	stop_gained	Q/*	chr3_121994188_G_A	PM_P_LP
SNUH777	TRIOBP	Point mutation	frameshift_variant	-/X	chr22_37740957_A_AT	PM_P_LP
SNUH367	HARS2	Point mutation	frameshift_variant	T/TX	chr5_140695595_A_AC	PM_HI
SNUH409	CLCNKA	Point mutation	stop_gained	R/*	chr1_16028061_C_T	PM_HI
SNUH409	PKHD1L1	Point mutation	splice_acceptor_variant		chr8_109481431_A_G	PM_HI
SNUH433	HARS2	Point mutation	frameshift_variant	T/TX	chr5_140695595_A_AC	PM_HI
SNUH523	HARS2	Point mutation	frameshift_variant	T/TX	chr5_140695595_A_AC	PM_HI
SNUH612	PTPRQ	Point mutation	frameshift_variant	P/PX	chr12_80541626_C_CCA	PM_HI
SNUH612	CEP250	Point mutation	stop_gained	R/*	chr20_35479291_C_T	PM_HI
SNUH644	HARS2	Point mutation	frameshift_variant	T/TX	chr5_140695595_A_AC	PM_HI
SNUH655	OTOGL	Point mutation	frameshift_variant	C/X	chr12_80358708_CTG_C	PM_HI
SNUH740	OTOGL	Point mutation	frameshift_variant	C/X	chr12_80358708_CTG_C	PM_HI
SNUH1003	PTPRQ	Point mutation	frameshift_variant	P/PX	chr12_80541626_C_CCA	PM_HI
SNUH513	USH2A	Structural variation	large deletion		chr1_21586342_215838321_del	SV
