# Supplementary material for: Comprehensive genetic profiling of sensorineural hearing loss using an integrative diagnostic approach
Source: Cell Rep Med. 2025 Jun 30;6(7):102206. doi: 10.1016/j.xcrm.2025.102206 (PMC12281402; doi:10.1016/j.xcrm.2025.102206)
Supplement: Data S1. Informed consent form for patient with SNHL [file mmc5.zip]

Archive with 6 entries (6 files):
- Hereditary_Hearing_Loss_Consent_EN.docx
- __MACOSX/._Hereditary_Hearing_Loss_Consent_EN.docx
- Hereditary_Hearing_Loss_Consent_KOR.docx
- __MACOSX/._Hereditary_Hearing_Loss_Consent_KOR.docx
- IRB Decision Notification Document (SNUH)(0905-041-281)_2.pdf
- __MACOSX/._IRB Decision Notification Document (SNUH)(0905-041-281)_2.pdf
